# Supplementary material for: How SARS-CoV-2 Pandemic Changed Traumatology and Hospital Setting: An Analysis of 498 Fractured Patients
Source: J Clin Med. 2021 Jun 11;10(12):2585. doi: 10.3390/jcm10122585 (PMC8230877; doi:10.3390/jcm10122585)
Supplement: Supplementary file 1 [file jcm-10-02585-s001.zip]

Archive with 1 entries (1 files):
- jcm-1234221-supplementary.xlsx
