# Supplementary material for: How SARS-CoV-2 Pandemic Changed Traumatology and Hospital Setting: An Analysis of 498 Fractured Patients
Source: J Clin Med. 2021 Jun 11;10(12):2585. doi: 10.3390/jcm10122585 (PMC8230877; doi:10.3390/jcm10122585)
Supplement: Supplementary file 1 [file jcm-10-02585-s001.zip › jcm-1234221-supplementary.xlsx]

## Sheet: DB semplif (2)
Anno	Paziente	DataNascita	Età	Diagnosi	Numero fratture (distretti)	Femore	Ginocchio	Gamba	Piede/caviglia	Omero	Clavicola	Gomito	Avambraccio	Mano/polso	altro	Fratture da fragilità (pz)	Periprotesiche/perisintesiche	AO Classificazione	AO Class 2	Lato	Note	Timing intervento	Data frattura	Ora frattura	Data Interv.	Sala In	Sala Out	Sala Op.	Durata intervento	DURATA SURG	Data Dimissione	Ora Dimissione	Tempo diagnosi - dimissione rep acuti	Tipo Dimissione
2019	1	1927-06-03	91.8275	fr trimalleolare caviglia dx	1				1									43	+ 4F3 + 44	dx		4	2019-03-28	18:29:00	01/04/2019	09:42:17	2019-04-01 10:10:56	6.2	2019-04-01 00:28:39	28.65	2019-04-08	11:10:00	11	1
2019	2	1987-03-17	32.0411	fr biossea distale tibia e perone sx	1			1										43	+ 4F3	sx		1	2019-03-31	17:54:00	01/04/2019	10:46:16	2019-04-01 12:27:21	6.2	2019-04-01 01:41:05	101.083	2019-04-03	09:17:00	3	1
2019	3	1972-04-23	46.9377	fr. Capitello radiale sn	1							1						2R1		sx		16	2019-03-16	20:30:00	01/04/2019	14:54:51	2019-04-01 15:47:10	6.2	2019-04-01 00:52:19	52.3167	2019-04-03	08:20:00	18	1
2019	4	1946-06-09	72.8131	fr. Radio e ulna distale sx	1									1				2R3	+ 2U3	sx		5	2019-03-28	12:01:00	02/04/2019	14:14:16	2019-04-02 14:45:25	6.6	2019-04-02 00:31:09	31.15	2019-04-03	08:32:00	6	1
2019	5	1980-02-02	39.1622	fr. Spiroide diafisi tibia dx	1			1										42		dx		6	2019-03-27	09:21:00	02/04/2019	15:08:35	2019-04-02 17:34:56	6.6	2019-04-02 02:26:21	146.35	2019-04-05	08:41:00	9	1
2019	6	1939-12-19	79.2854	fr. Pertrocanterica fem dx	1	1										1		31A1		dx		2	2019-03-31	23:20:00	02/04/2019	17:48:01	2019-04-02 19:25:42	6.6	2019-04-02 01:37:41	97.6833	2019-04-08	09:15:00	8	2
2019	7	1935-06-10	83.8111	fr pertrocanterica fem sx	1	1										1		31A1		sx		1	2019-04-01	00:26:00	02/04/2019	19:38:37	2019-04-02 20:39:09	6.6	2019-04-02 01:00:32	60.5333	2019-04-15	08:23:00	14	2
2019	8	2005-09-28	13.5907	fr omero prossimale dx	1					1								11		dx		1	2019-05-01	15:09:00	02/05/2019	13:52:57	2019-05-02 14:58:10	6.6	2019-05-02 01:05:13	65.2167	2019-05-03	12:36:00	2	1
2019	9	1921-01-20	98.2779	fr. Sottocapitata fem dx	1	1										1		31B1		dx		2	2019-04-30	18:55:00	02/05/2019	16:08:19	2019-05-02 18:08:56	6.6	2019-05-02 02:00:37	120.617	2019-05-07	09:04:00	7	2
2019	10	1939-02-24	80.1834	fr. Persottotrocanterica fem dx	1	1										1		31A1		dx		2	2019-04-30	20:25:00	02/05/2019	18:30:20	2019-05-02 19:39:32	6.6	2019-05-02 01:09:12	69.2	2019-05-07	08:26:00	7	2
2019	11	1992-02-11	27.1403	fr sovracondiloidea gomito sx	1							1						13		sx		3	2019-03-31	14:48:00	03/04/2019	08:02:17	2019-04-03 11:24:15	6.2	2019-04-03 03:21:58	201.967	2019-04-08	09:36:00	8	1
2019	12	1939-12-15	79.2991	fr. Sottocapitata fem sx	1	1										1		31B1		sx		2	2019-04-01	16:02:00	03/04/2019	16:18:36	2019-04-03 17:07:32	6.2	2019-04-03 00:48:56	48.9333	2019-04-08	09:22:00	7	2
2019	13	2000-09-15	18.5462	fr. P1 V dito mano dx	1									1				78		dx		9	2019-03-25	13:52:00	03/04/2019	17:36:25	2019-04-03 18:04:48	6.2	2019-04-03 00:28:23	28.3833	2019-04-04	10:57:00	10	1
2019	14	1944-12-08	74.3984	fr. Malleolo peroneale sx	1				1									4F3		sx		10	2019-04-23	18:11:00	03/05/2019	14:40:53	2019-05-03 15:43:08	6.1	2019-05-03 01:02:15	62.25	2019-05-06	10:12:00	13	1
2019	15	1931-09-26	87.6003	fr. persottotrocanterica fem dx	1	1										1		31A1		dx		2	2019-05-01	12:17:00	03/05/2019	16:12:59	2019-05-03 18:28:48	6.1	2019-05-03 02:15:49	135.817	2019-05-07	09:32:00	6	2
2019	16	1935-11-04	83.4935	fr persottotrocanterica fem sx	1	1										1		31A1		sx		0	2019-05-03	11:10:00	03/05/2019	19:02:17	2019-05-03 20:01:50	6.1	2019-05-03 00:59:33	59.55	2019-05-08	08:42:00	5	2
2019	17	1995-02-23	24.1095	fr. III medio clavicola sx	1						1							15		sx		8	2019-03-27	08:50:00	04/04/2019	14:34:16	2019-04-04 16:29:09	6.5	2019-04-04 01:54:53	114.883	2019-04-07	09:25:00	11	1
2019	18	1933-10-15	85.4675	fr. Sottocapitata fem sx	1	1										1		31B1		sx		2	2019-04-02	15:52:00	04/04/2019	18:18:19	2019-04-04 19:29:02	6.6	2019-04-04 01:10:43	70.7167	2019-04-16	11:10:00	14	2
2019	19	1948-03-10	71.1485	fr. Trimalleolare caviglia dx	1				1									43	+ 4F3 + 44	dx		2	2019-05-02	16.33	04/05/2019	08:02:16	2019-05-04 10:00:58	6.1	2019-05-04 01:58:42	118.7	2019-05-06	11:06:00	4	1
2019	20	1954-12-20	64.3696	fr spiroide tibia e perone sinistro	1			1										42	+ 4F2	sx		2	2019-05-02	21:00:00	04/05/2019	10:28:16	2019-05-04 11:49:22	6.1	2019-05-04 01:21:06	81.1	2019-05-09	08:39:00	7	2
2019	21	1930-11-24	88.4408	fr. Pertrocanterica fem dx	1	1										1		31A1		dx		2	2019-05-02	23:43:00	04/05/2019	12:42:16	2019-05-04 13:44:40	6.1	2019-05-04 01:02:24	62.4	2019-05-09	08:43:00	7	2
2019	22	1934-12-06	84.3285	fr. Sovracondiloidea scomposta omero sx	1					1								13		sx		3	2019-04-02	11:19:00	05/04/2019	08:18:32	2019-04-05 09:52:44	6.1	2019-04-05 01:34:12	94.2	2019-04-08	09:54:00	6	1
2019	23	1937-08-26	81.6071	fr diafisaraia omero sx	1					1								12		sx		2	2019-04-03	10:12:00	05/04/2019	10:32:38	2019-04-05 11:36:47	6.1	2019-04-05 01:04:09	64.15	2019-04-08	08:59:00	5	1
2019	24	1975-07-02	43.7591	fr sottocapitata fem sx	1	1										1		31B1		sx		2	2019-04-03	18:08:00	05/04/2019	12:18:18	2019-04-05 13:29:54	6.1	2019-04-05 01:11:36	71.6	2019-04-10	08:31:00	7	2
2019	25	1964-03-08	55.0746	fr bimalleolare dx	1				1									43	+ 4F3	dx		5	2019-03-31	11:42:00	05/04/2019	14:48:20	2019-04-05 15:57:22	6.1	2019-04-05 01:09:02	69.0333	2019-04-07	10:08:00	7	1
2019	26	1937-08-17	81.6345	fr. Pertrocanterica fem dx	1	1										1		31A1		dx		2	2019-04-04	15:09:00	06/04/2019	07:54:16	2019-04-06 08:29:52	6.1	2019-04-06 00:35:36	35.6	2019-04-10	08:51:00	6	2
2019	27	2004-05-15	14.8966	fr. Biossea tibaia e perone sx (distacco c.e. III)	1				1									42	+ 4F2	sx		2	2019-04-06	15:41:00	08/04/2019	09:51:02	2019-04-08 11:07:34	6.2	2019-04-08 01:16:32	76.5333	2019-04-10	09:45:00	4	1
2019	28	1990-02-08	29.1608	fr transindesmosica perone sx	1				1									4F3		sx		3	2019-04-05	14:43:00	08/04/2019	11:52:19	2019-04-08 12:52:20	6.2	2019-04-08 01:00:01	60.0167	2019-04-10	07:04:00	5	1
2019	29	2000-09-16	18.5572	fr. III medio clavicola sx	1						1							15		sx		16	2019-03-23	11:17:00	08/04/2019	13:26:16	2019-04-08 14:32:13	6.2	2019-04-08 01:05:57	65.95	2019-04-10	09:01:00	18	1
2019	30	2002-08-22	16.6297	fr. Biossea avambraccio dx	1								1					2R2	+ 2U2	dx		3	2019-04-06	18:45:00	09/04/2019	14:11:23	2019-04-09 16:32:44	6.6	2019-04-09 02:21:21	141.35	2019-04-11	08:33:00	5	1
2019	31	1919-10-19	99.4716	fr. Radio distale dx	1									1				2R3		dx		15	2019-03-25	15:27:00	09/04/2019	17:02:17	2019-04-09 18:27:50	6.6	2019-04-09 01:25:33	85.55	2019-04-11	08:29:00	17	1
2019	32	2005-08-30	13.6071	distacco condroepifisario P1 I dito mano sx	1									1				78		sx		2	2019-04-07	18:38:00	09/04/2019	18:52:16	2019-04-09 19:30:17	6.6	2019-04-09 00:38:01	38.0167	2019-04-10	10:15:00	3	1
2019	33	1972-03-09	47.0856	fr. Omero prossimale dx	1					1								11		dx		3	2019-04-07	12:50:00	10/04/2019	10:20:18	2019-04-10 12:15:32	6.2	2019-04-10 01:55:14	115.233	2019-04-15	08:30:00	8	1
2019	34	1952-10-15	66.4832	fr. Diafisometafisiaria fem dx	1	1												32		dx		3	2019-04-07	22:06:00	10/04/2019	13:02:17	2019-04-10 15:33:31	6.2	2019-04-10 02:31:14	151.233	2019-04-15	08:18:00	8	2
2019	35	1935-10-24	83.4606	fr. Sottocapitata fem dx	1	1										1		31B1		dx		2	2019-04-08	17:56:00	10/04/2019	16:06:26	2019-04-10 17:15:59	6.2	2019-04-10 01:09:33	69.55	2019-04-16	08:33:00	8	2
2019	36	1948-02-28	71.1129	fr rotula sx	1		1											34		sx		2	2019-04-08	16:19:00	10/04/2019	17:34:18	2019-04-10 18:45:21	6.2	2019-04-10 01:11:03	71.05	2019-04-18	10:04:00	10	1
2019	37	1964-09-12	54.5736	fr malleolo peroneale dx	1	1										1		4F3		dx		3	2019-04-07	14:14:00	10/04/2019	19:06:34	2019-04-10 20:07:54	6.2	2019-04-10 01:01:20	61.3333	2019-04-12	08:48:00	5	1
2019	38	2003-06-26	15.707	fr. Diafisi omerale sinistra	1					1								12		sx		3	2019-03-08	09:39:00	11/03/2019	10:36:15	2019-03-11 11:47:36	6.2	2019-03-11 01:11:21	71.35	2019-03-13	09:08:00	5	1
2019	39	2001-02-06	18.089	fr clavicola dx	1						1							15		dx		3	2019-03-08	22:19:00	11/03/2019	13:52:17	2019-03-11 15:06:13	6.2	2019-03-11 01:13:56	73.9333	2019-03-13	08:09:00	5	1
2019	40	1941-12-11	77.2457	fr. Trimalleolare caviglia dx	1				1									43	+ 4F3 + 44	dx		6	2019-03-05	21:43:00	11/03/2019	15:38:16	2019-03-11 17:02:15	6.2	2019-03-11 01:23:59	83.9833	2019-03-21	07:47:00	16	1
2019	41	1988-05-26	30.7899	fr olecrano sx	1							1						2UI		sx		6	2019-03-05	14:37:00	11/03/2019	17:28:16	2019-03-11 18:37:49	6.2	2019-03-11 01:09:33	69.55	2019-03-13	08:27:00	8	1
2019	42	1933-04-28	85.8672	fr. Sottocapitata fem sx	1	1										1		31B1		sx		2	2019-03-09	07:36:00	11/03/2019	18:54:16	2019-03-11 19:55:16	6.2	2019-03-11 01:01:00	61	2019-03-14	08:46:00	5	2
2019	43	1945-10-01	73.525	fr infrasindesmotica perone dx	1				1									4F3		dx		3	2019-04-08	19:26:00	11/04/2019	15:22:16	2019-04-11 16:20:47	6.6	2019-04-11 00:58:31	58.5167	2019-04-13	10:08:00	5	1
2019	44	1961-11-02	57.3552	fr. Sottocapitata fem sx	1	1										1		31B1		sx		2	2019-03-10	21:09:00	12/03/2019	13:58:17	2019-03-12 15:38:05	6.6	2019-03-12 01:39:48	99.8	2019-03-19	09:00:00	9	1
2019	45	1994-07-12	24.6653	fr falange intermedia V dito mano sx	1									1				78		sx		24	2019-02-16	02:00:00	12/03/2019	16:44:16	2019-03-12 18:07:43	6.6	2019-03-12 01:23:27	83.45	2019-03-13	10:11:00	25	1
2019	46	1987-04-12	31.9151	fr radio distale sx	1									1				2R3		sx		23	2019-02-17	21:58:00	12/03/2019	18:28:16	2019-03-12 18:55:04	6.6	2019-03-12 00:26:48	26.8	2019-03-13	09:25:00	24	1
2019	47	1975-10-10	43.4196	fr. Rotula sx	1		1											34		sx		7	2019-03-05	13:38:00	12/03/2019	19:29:17	2019-03-12 20:44:52	6.6	2019-03-12 01:15:35	75.5833	2019-03-14	09:10:00	9	1
2019	48	1985-08-21	33.64	fr diafisi distale perone e malleoo tibiale dx	1				1									43	+ 4F2	dx		3	2019-04-09	09:35:00	12/04/2019	10:09:00	2019-04-12 11:45:22	6.1	2019-04-12 01:36:22	96.3667	2019-04-14	10:56:00	5	1
2019	49	2007-01-23	12.2163	distacco epitrocleare gomito sx	1							1						13		sx		1	2019-04-11	20:35:00	12/04/2019	16:14:16	2019-04-12 17:02:55	6.1	2019-04-12 00:48:39	48.65	2019-04-13	11:02:00	2	1
2019	50	1935-01-03	84.271	fr pertrocanterica fem dx	1	1										1		31A1		dx		1	2019-04-11	16:22:00	12/04/2019	18:56:16	2019-04-12 19:58:36	6.1	2019-04-12 01:02:20	62.3333	2019-04-16	09:16:00	5	2
2019	51	1959-04-30	59.8686	fr. Trascervicale anca dx	1	1										1		31B2		dx		2	2019-03-11	14:20:00	13/03/2019	10:00:17	2019-03-13 11:14:09	6.2	2019-03-13 01:13:52	73.8667	2019-03-21	08:25:00	10	1
2019	52	1935-01-16	84.1533	fr comminuta acetabolo dx	1										1			62		dx		4	2019-03-09	19:15:00	13/03/2019	11:56:49	2019-03-13 13:55:10	6.2	2019-03-13 01:58:21	118.35	2019-03-18	08:07:00	9	2
2019	53	1976-08-13	42.5791	fr. Metaepifisaria prossimale tibiale sx	1		1											41		sx		4	2019-03-09	09:47:00	13/03/2019	16:28:19	2019-03-13 18:03:58	6.2	2019-03-13 01:35:39	95.65	2019-03-18	08:31:00	9	1
2019	54	1941-09-18	77.4839	fr. Pertrocanterica femore sx	1	1										1		31A1		sx		2	2019-03-12	16:41:00	14/03/2019	16:39:34	2019-03-14 17:58:24	6.6	2019-03-14 01:18:50	78.8333	2019-03-18	09:28:00	6	2
2019	55	1927-01-09	92.1752	fr pertrocanterica fem dx	1	1										1		31A1		dx		2	2019-03-12	15:05:00	14/03/2019	18:32:27	2019-03-14 19:49:37	6.6	2019-03-14 01:17:10	77.1667	2019-03-19	08:48:00	7	2
2019	56	1954-06-27	64.7118	fr sottocapitata fem sx	1	1										1		31B1		sx		5	2019-03-09	19:04:00	14/03/2019	13:33:24	2019-03-14 15:21:46	6.7	2019-03-14 01:48:22	108.367	2019-03-21	06:59:00	12	1
2019	57	1930-11-15	88.3285	fr perisintesica fem dx	1	1										1	1	31		dx	periprotesica	5	2019-03-10	23:01:00	15/03/2019	10:36:17	2019-03-15 12:34:57	6.1	2019-03-15 01:58:40	118.667	2019-03-21	08:03:00	11	2
2019	58	1936-12-18	82.2368	fr. Basicervicale fem sx	1	1										1		31B3		sx		1	2019-03-14	16:27:00	15/03/2019	15:57:56	2019-03-15 16:37:28	6.1	2019-03-15 00:39:32	39.5333	2019-04-01	08:51:00	18	2
2019	59	1935-05-17	83.9124	fr diafisi omero sx	1					1								12		sx		5	2019-04-10	13:40:00	15/04/2019	10:02:18	2019-04-15 11:47:44	6.2	2019-04-15 01:45:26	105.433	2019-04-18	08:42:00	8	3
2019	60	1959-05-16	59.9151	fr. Radio distale sx	1									1				2R3		sx		14	2019-04-01	13:19:00	15/04/2019	15:46:16	2019-04-15 16:50:21	6.2	2019-04-15 01:04:05	64.0833	2019-04-17	08:37:00	16	1
2019	61	1930-08-29	88.627	fr. Sottocapitata fem dx	1	1										1		31B1		dx		0	2019-04-15	12:39:00	15/04/2019	18:02:57	2019-04-15 19:19:49	6.2	2019-04-15 01:16:52	76.8667	2019-04-24	08:50:00	9	2
2019	62	1933-06-28	85.7988	fr pertrocanterica fem dx	1	1										1		31A1		dx		2	2019-04-14	21:08:00	16/04/2019	14:38:16	2019-04-16 15:37:36	6.6	2019-04-16 00:59:20	59.3333	2019-04-19	09:53:00	5	2
2019	63	1933-08-01	85.7057	fr. Pertrocanmterica fem dx	1	1										1		31A1		dx		1	2019-04-15	13:22:00	16/04/2019	16:27:05	2019-04-16 17:41:06	6.6	2019-04-16 01:14:01	74.0167	2019-04-23	08:56:00	8	2
2019	64	1988-12-23	30.3135	fr biossea tibia perone dx	1			1										42	+ 4F2	dx		3	2019-04-14	18:22:00	17/04/2019	10:02:11	2019-04-17 11:48:09	6.2	2019-04-17 01:45:58	105.967	2019-04-19	12:17:00	5	1
2019	65	1958-02-26	61.1362	fr condilo omerale sx	1							1						13		sx		2	2019-04-15	09:41:00	17/04/2019	13:30:20	2019-04-17 14:49:24	6.2	2019-04-17 01:19:04	79.0667	2019-04-19	10:10:00	4	1
2019	66	1981-10-19	37.4921	fr clavicola dx	1						1							15		dx		1	2019-04-16	10:00:00	17/04/2019	15:22:17	2019-04-17 17:00:29	6.2	2019-04-17 01:38:12	98.2	2019-04-19	09:08:00	3	1
2019	67	1970-06-08	48.8569	lussazione acromionclaveare dx	1						1							15		dx	lussazione	4	2019-04-13	20:43:00	17/04/2019	17:36:21	2019-04-17 19:05:47	6.2	2019-04-17 01:29:26	89.4333	2019-04-19	08:46:00	6	1
2019	68	1932-01-25	87.1431	fr. Periprotesica fem dx	1	1										1	1	31		dx	periprotesica	5	2019-03-13	10:09:00	18/03/2019	12:12:17	2019-03-18 13:18:37	6.2	2019-03-18 01:06:20	66.3333	2019-03-21	09:12:00	8	2
2019	69	1958-12-30	60.2136	fr omero prox dx	1					1								11		dx		10	2019-03-08	14:24:00	18/03/2019	13:38:35	2019-03-18 14:48:52	6.2	2019-03-18 01:10:17	70.2833	2019-03-21	09:34:00	13	1
2019	70	1932-03-30	86.9651	fr. Basicervicale fem. sx	1	1										1		31B3		sx		2	2019-03-16	11:14:00	18/03/2019	15:08:16	2019-03-18 16:03:30	6.2	2019-03-18 00:55:14	55.2333	2019-03-21	09:37:00	5	2
2019	71	1951-04-20	67.9097	fr pertrocanterica fem dx + fr omero prox dx	2	1				1						1		31A1	11	dx		2	2019-03-16	11:20:00	18/03/2019	16:34:25	2019-03-18 17:34:54	6.2	2019-03-18 01:00:29	60.4833	2019-03-22	09:48:00	6	2
2019	72	1930-01-14	89.1718	fr. Pertrocanterica fem dx	1	1										1		31A1		dx		2	2019-03-16	12:51:00	18/03/2019	18:05:32	2019-03-18 19:03:13	6.2	2019-03-18 00:57:41	57.6833	2019-03-26	09:50:00	10	2
2019	73	1928-01-08	91.2745	fr. mediocervicale fem dx	1	1										1		31B2		dx		0	2019-04-18	12:40:00	18/04/2019	17:20:51	2019-04-18 18:18:49	6.6	2019-04-18 00:57:58	57.9667	2019-04-24	09:01:00	6	2
2019	74	1928-05-07	90.9459	fr persottotrocanterica fem sx	1	1										1		31A1		sx		2	2019-04-16	22:48:00	18/04/2019	18:49:01	2019-04-18 20:23:42	6.6	2019-04-18 01:34:41	94.6833	2019-04-26	09:03:00	10	2
2019	75	1971-03-16	48.0082	fr epifisi distale radio sx	1									1				4R3		sx		22	2019-02-25	00:26:00	19/03/2019	18:46:16	2019-03-19 19:10:46	6.1	2019-03-19 00:24:30	24.5	2019-03-21	09:00:00	24	1
2019	76	1981-10-01	37.462	fr. III medio clavicola sx	1						1							15		sx		23	2019-02-24	20:21:00	19/03/2019	13:58:16	2019-03-19 16:35:09	6.6	2019-03-19 02:36:53	156.883	2019-03-21	08:16:00	25	1
2019	77	1975-12-20	43.2444	fr. Biossea gamba sn = fr. Capitello radiale dx	2			1				1						42	+ 4F2 + 2R1	sx + dx		2	2019-03-17	16:25:00	19/03/2019	17:12:16	2019-03-19 18:32:23	6.6	2019-03-19 01:20:07	80.1167	2019-03-26	11:43:00	9	1
2019	78	1929-09-20	89.4921	fr. Persottotrocanterica fem dx	1	1										1		31A1		dx		2	2019-03-17	13:39:00	19/03/2019	19:18:00	2019-03-19 20:59:48	6.6	2019-03-19 01:41:48	101.8	2019-03-22	10:23:00	5	2
2019	79	1981-11-13	37.4292	fr spiroide tibia e perone destro	1			1										42	+ 4F2	dx		6	2019-04-13	15:34:00	19/04/2019	10:42:16	2019-04-19 14:27:28	6.1	2019-04-19 03:45:12	225.2	2019-04-23	08:50:00	10	1
2019	80	1970-06-16	48.8405	fr piatto tibiale sx	1		1											41		sx		8	2019-04-11	13:52:00	19/04/2019	15:29:33	2019-04-19 16:18:53	6.1	2019-04-19 00:49:20	49.3333	2019-04-22	09:51:00	11	1
2019	81	1960-02-28	59.1376	fr. Clavicola sx	1						1							15		sx		4	2019-04-15	18:28:00	19/04/2019	16:44:16	2019-04-19 17:46:05	6.1	2019-04-19 01:01:49	61.8167	2019-04-20	08:53:00	5	1
2019	82	1928-07-04	90.7899	fr pertrocanterica dx	1	1										1		31A1		dx		2	2019-04-17	10:14:00	19/04/2019	18:20:16	2019-04-19 19:25:21	6.1	2019-04-19 01:05:05	65.0833	2019-04-29	08:37:00	12	2
2019	83	1933-11-27	85.3087	Fr. Periprotesica ginocchio dx e fr. Caviglia sx	2		1		1							1	1	33	41	dx + sx	periprotesica	5	2019-03-15	01:08:00	20/03/2019	08:20:16	2019-03-20 10:16:47	6.2	2019-03-20 01:56:31	116.517	2019-04-01	10:58:00	17	1
2019	84	1937-03-06	82.037	fr sottocapitata sx	1	1										1		31B1		sx		2	2019-03-18	19:38:00	20/03/2019	14:17:23	2019-03-20 15:05:35	6.2	2019-03-20 00:48:12	48.2	2019-03-26	09:36:00	8	2
2019	85	1947-08-14	71.5975	fr mediocervicale fem dx	1	1										1		31B2		dx		0	2019-03-20	11:05:00	20/03/2019	15:34:51	2019-03-20 17:01:05	6.2	2019-03-20 01:26:14	86.2333	2019-03-25	08:47:00	5	2
2019	86	1995-05-11	23.8576	fr. Scafoide dx	1									1				72		dx		25	2019-02-23	20:52:00	20/03/2019	19:00:07	2019-03-20 20:32:40	6.2	2019-03-20 01:32:33	92.55	2019-03-22	08:07:00	27	1
2019	87	1969-09-10	49.525	fr. Piatto tibiale sx	1		1											41		sx		12	2019-03-09	13:15:00	21/03/2019	14:46:58	2019-03-21 16:25:18	6.6	2019-03-21 01:38:20	98.3333	2019-03-23	08:06:00	14	1
2019	88	1963-07-13	55.6879	fr. Piatto tibiale sx	1			1										41		sx		9	2019-03-12	10:24:00	21/03/2019	16:53:10	2019-03-21 18:26:34	6.6	2019-03-21 01:33:24	93.4	2019-03-23	07:36:00	11	1
2019	89	1931-10-30	87.3895	fr pertrocanterica fem sx	1	1										1		31A1		sx		2	2019-03-19	18:13:00	21/03/2019	18:53:52	2019-03-21 20:26:46	6.6	2019-03-21 01:32:54	92.9	2019-03-27	08:40:00	8	2
2019	90	1966-06-18	52.8405	fr. Mediocervicale composta fem sx	1	1										1		31B2		sx		1	2019-04-20	13:13:00	21/04/2019	09:17:37	2019-04-21 10:17:30	6.1	2019-04-21 00:59:53	59.8833	2019-04-26	07:35:00	6	1
2019	91	1933-03-17	86.0945	fr. Pertrocanterica fem dx	1	1										1		31A1		dx		1	2019-04-20	09.36	21/04/2019	10:42:17	2019-04-21 11:34:07	6.1	2019-04-21 00:51:50	51.8333	2019-04-26	10:38:00	6	2
2019	92	2004-08-05	14.6256	fr. Tibia distale dx	1			1										43		dx		2	2019-03-20	11:13:00	22/03/2019	11:44:54	2019-03-22 13:30:47	6.1	2019-03-22 01:45:53	105.883	2019-03-25	10:31:00	5	1
2019	93	1937-10-26	81.4018	fr diafisi omerale dx	1					1								12		dx		4	2019-03-18	21:13:00	22/03/2019	13:54:52	2019-03-22 14:58:44	6.1	2019-03-22 01:03:52	63.8667	2019-03-25	09:11:00	7	1
2019	94	1940-01-13	79.1869	fr. Sottocapitata fem sx	1	1										1		31B1		sx		1	2019-03-21	12:14:00	22/03/2019	15:32:16	2019-03-22 16:13:59	6.1	2019-03-22 00:41:43	41.7167	2019-03-26	10:06:00	5	2
2019	95	1927-04-22	91.9151	fr. Sottocapitata fem dx	1	1										1		31B1		dx		1	2019-03-21	15:19:00	22/03/2019	16:56:18	2019-03-22 17:49:15	6.1	2019-03-22 00:52:57	52.95	2019-03-27	09:08:00	6	2
2019	96	1939-04-21	79.9179	fr sottocapitata dx	1	1										1		31B1		dx		0	2019-03-22	11:43:00	22/03/2019	18:26:28	2019-03-22 19:03:32	6.1	2019-03-22 00:37:04	37.0667	2019-03-27	14:19:00	5	2
2019	97	1929-10-06	89.4565	fr. Sottocapitata fem dx	1	1										1		31B1		dx		0	2019-03-22	12:34:00	22/03/2019	19:17:25	2019-03-22 20:05:18	6.1	2019-03-22 00:47:53	47.8833	2019-03-29	08:51:00	7	2
2019	98	2007-08-03	11.7207	fr olecrano e capitello radiale sx	1							1						2R1	+ 2U1	sx		0	2019-04-23	18:37:00	23/04/2019	13:53:30	2019-04-23 15:59:59	6.6	2019-04-23 02:06:29	126.483	2019-04-25	07:48:00	2	1
2019	99	1962-02-15	57.1828	fr collo femore sx	1	1										1		31B2		sx		2	2019-04-21	09:09:00	23/04/2019	16:40:16	2019-04-23 18:38:32	6.6	2019-04-23 01:58:16	118.267	2019-05-03	09:24:00	12	2
2019	100	1977-09-21	41.5852	fr metaepifisaria radio distale dx	1									1				2R3		dx		5	2019-04-18	07:48:00	23/04/2019	19:19:39	2019-04-23 20:31:03	6.6	2019-04-23 01:11:24	71.4	2019-04-24	09:22:00	6	1
2019	101	1964-04-04	55.0527	fr. Metaepifisaria tibia sx	1			1										41		sx		7	2019-04-17	12:02:00	24/04/2019	07:58:00	2019-04-24 09:21:49	6.2	2019-04-24 01:23:49	83.8167	2019-04-26	10:31:00	9	1
2019	102	1982-10-04	36.553	fr. Omero prossimale sx	1					1								11		sx		6	2019-04-18	17:44:00	24/04/2019	09:55:29	2019-04-24 11:04:22	6.2	2019-04-24 01:08:53	68.8833	2019-04-26	09:59:00	8	1
2019	103	1956-08-29	62.6502	fr. Omero prossimale dx	1					1								11		dx		3	2019-04-21	09:43:00	24/04/2019	11:31:45	2019-04-24 12:59:25	6.2	2019-04-24 01:27:40	87.6667	2019-04-26	09:22:00	5	1
2019	104	1960-11-14	58.4394	fr clavicola sx	1						1							15		sx		33	2019-03-22	15:00:00	24/04/2019	13:24:16	2019-04-24 14:19:08	6.2	2019-04-24 00:54:52	54.8667	2019-04-26	08:30:00	35	1
2019	105	1994-03-17	25.1034	fr IV e V MTC mano dx	1									1				77		dx		9	2019-04-15	14:20:00	24/04/2019	14:56:16	2019-04-24 15:27:35	6.2	2019-04-24 00:31:19	31.3167	2019-04-25	07:52:00	10	1
2019	106	1955-09-13	63.6112	fr. Pertrocanterica fem sx + fr. Radio distale sx	2	1								1		1		31A1	+ 2R3	sx		1	2019-04-23	13:14:00	24/04/2019	16:01:02	2019-04-24 17:11:55	6.2	2019-04-24 01:10:53	70.8833	2019-04-30	08:29:00	7	2
2019	107	1950-10-18	68.5147	fr. Mediocervicale fem sx	1	1										1		31B2		sx		0	2019-04-24	11:54:00	24/04/2019	17:42:16	2019-04-24 18:28:17	6.2	2019-04-24 00:46:01	46.0167	2019-04-30	08:45:00	6	2
2019	108	1965-06-05	53.8836	fr trimalleolare caviglia sx	1				1									43	+ 4F3 + 44	sx		5	2019-04-19	21:59:00	24/04/2019	19:07:25	2019-04-24 20:09:11	6.2	2019-04-24 01:01:46	61.7667	2019-04-26	09:50:00	7	1
2019	109	1958-10-13	60.4463	fr. Omero prossimale sx	1					1								11		sx		3	2019-03-22	14:41:00	25/03/2019	10:28:20	2019-03-25 12:05:13	6.2	2019-03-25 01:36:53	96.8833	2019-03-29	08:41:00	7	1
2019	110	1935-11-06	83.3812	fr. Basicervicale fem sx	1	1										1		31B3		sx		2	2019-03-23	15:39:00	25/03/2019	16:20:34	2019-03-25 17:15:34	6.2	2019-03-25 00:55:00	55	2019-04-01	09:20:00	9	2
2019	111	1946-04-19	72.9309	fr persottotrocanterica fem dx	1	1										1		31A1		dx		2	2019-03-23	13:59:00	25/03/2019	17:41:44	2019-03-25 18:51:22	6.2	2019-03-25 01:09:38	69.6333	2019-03-28	08:11:00	5	2
2019	112	1928-07-21	90.6749	fr pertrocanterica fem sx	1	1										1		31A1		sx		2	2019-03-23	20:00:00	25/03/2019	19:04:17	2019-03-25 20:11:02	6.2	2019-03-25 01:06:45	66.75	2019-03-28	08:04:00	5	2
2019	113	1975-11-19	43.3484	fr tibia prox sx	1			1										43		sx		1	2019-03-25	17:28:00	26/03/2019	14:06:16	2019-03-26 15:55:59	6.6	2019-03-26 01:49:43	109.717	2019-03-29	09:07:00	4	1
2019	114	1985-11-24	33.3333	fr IV- V metacarpale	1									1				77		dx		5	2019-03-21	14:28:00	26/03/2019	16:26:16	2019-03-26 17:11:24	6.6	2019-03-26 00:45:08	45.1333	2019-03-27	10:16:00	6	1
2019	115	1989-08-26	29.5797	fr. Trimalleolare caviglia dx	1				1									43	+ 4F3 + 44	dx		1	2019-03-25	11:20:00	26/03/2019	17:32:16	2019-03-26 19:02:08	6.6	2019-03-26 01:29:52	89.8667	2019-04-01	12:06:00	7	1
2019	116	1933-01-04	86.2204	fr pertrocanterica fem dx	1	1										1		31A1		dx		2	2019-03-24	22:34:00	26/03/2019	19:37:53	2019-03-26 20:18:25	6.6	2019-03-26 00:40:32	40.5333	2019-04-01	09:44:00	8	2
2019	117	1953-02-20	66.1766	fr pluriframmetaria cavicola dx + V dito mano sx	2						1			1				15	78	dx + sx		2	2019-04-24	08:05:00	26/04/2019	07:44:56	2019-04-26 09:20:55	6.1	2019-04-26 01:35:59	95.9833	2019-04-27	07:31:00	3	1
2019	118	1956-05-21	62.9295	fr. Condilo omerale gomito sx	1							1						13		sx		3	2019-04-23	14:01:00	26/04/2019	10:03:57	2019-04-26 10:56:05	6.1	2019-04-26 00:52:08	52.1333	2019-04-27	01:00:00	4	1
2019	119	1956-08-06	62.7187	fr. Malleolo mediale e lussazione astragalica caviglia dx	1				1									43		dx	lussazione	2	2019-04-24	18:33:00	26/04/2019	11:23:33	2019-04-26 12:47:23	6.1	2019-04-26 01:23:50	83.8333	2019-05-05	11:20:00	11	1
2019	120	1936-02-15	83.1923	fr pertrocanterica fem dx	1	1										1		31A1		dx		1	2019-04-25	18:21:00	26/04/2019	13:20:08	2019-04-26 14:31:35	6.1	2019-04-26 01:11:27	71.45	2019-05-02	07:49:00	7	2
2019	121	1931-10-09	87.5455	fr pertrocanterica fem dex	1	1										1		31A1		dx		2	2019-04-24	14:24:00	26/04/2019	14:58:17	2019-04-26 16:04:45	6.1	2019-04-26 01:06:28	66.4667	2019-05-02	07:57:00	8	2
2019	122	1973-09-21	45.5113	fr tibia e perone prossimale sx	1			1										41	+ 4F1	sx		13	2019-03-14	13:09:00	27/03/2019	08:08:16	2019-03-27 09:57:45	6.2	2019-03-27 01:49:29	109.483	2019-04-01	11:14:00	18	1
2019	123	1967-12-01	51.3183	fr. Commissura transidesmosica peroneale	1				1									43		sx		3	2019-03-24	16:02:00	27/03/2019	13:48:55	2019-03-27 14:43:33	6.2	2019-03-27 00:54:38	54.6333	2019-03-29	07:34:00	5	1
2019	124	1985-07-05	33.7248	fr omero prossimale dx	1					1								11		dx		10	2019-03-17	19:04:00	27/03/2019	15:00:23	2019-03-27 16:12:33	6.2	2019-03-27 01:12:10	72.1667	2019-03-29	09:29:00	12	1
2019	125	1928-09-22	90.5079	fr transcervicale femore prox sx	1	1										1		31B2		sx		2	2019-03-25	10:20:00	27/03/2019	18:02:17	2019-03-27 19:31:09	6.2	2019-03-27 01:28:52	88.8667	2019-04-01	09:33:00	7	1
2019	126	1930-07-29	88.7447	fr. Pertrocanterica fem dx	1	1										1		31A1		dx		1	2019-04-26	18:57:00	27/04/2019	11:52:20	2019-04-27 13:18:01	5.5	2019-04-27 01:25:41	85.6833	2019-05-02	07:51:00	6	2
2019	127	1981-03-17	38.0287	fr biossea distale gamba dx	1			1										43	+ 4F3	dx		4	2019-03-24	09:42:00	28/03/2019	16:22:17	2019-03-28 18:02:02	6.6	2019-03-28 01:39:45	99.75	2019-04-01	11:54:00	8	1
2019	128	1939-09-01	79.5702	Fr. Prox Basicervicale dx	1	1										1		31B3		dx		2	2019-03-26	12:24:00	28/03/2019	18:26:17	2019-03-28 19:22:29	6.6	2019-03-28 00:56:12	56.2	2019-04-01	10:00:00	6	2
2019	129	1978-04-06	40.9774	fr pilone tibiale dx + fr scapola (glena) dx + fr IV e V costa	3				1						1					dx		13	2019-03-16	20:55:00	29/03/2019	07:56:20	2019-03-29 09:12:47	6.1	2019-03-29 01:16:27	76.45	2019-04-03	08:41:00	18	1
2019	130	1958-05-24	60.846	fr biossea tibia e perone distale sx	1			1										43	+ 4F3	sx		3	2019-03-26	09:39:00	29/03/2019	09:56:25	2019-03-29 11:11:54	6.1	2019-03-29 01:15:29	75.4833	2019-04-03	08:35:00	8	1
2019	131	1999-05-23	19.8494	fr. Lussazione acromio-clavicolare	1						1							15		sx	lussazione	0	2019-03-29	08:50:00	29/03/2019	11:36:16	2019-03-29 13:01:45	6.1	2019-03-29 01:25:29	85.4833	2019-03-31	08:41:00	2	1
2019	132	1929-12-04	89.3142	fr sottocapitata fem sx	1	1										1		31B1		sx		2	2019-03-27	14:52:00	29/03/2019	16:08:16	2019-03-29 17:45:28	6.1	2019-03-29 01:37:12	97.2	2019-04-03	08:50:00	7	2
2019	133	1937-04-28	82.0014	fr collo fem dx	1	1										1		31B2		dx		2	2019-04-27	15:32:00	29/04/2019	10:00:53	2019-04-29 11:11:28	6.2	2019-04-29 01:10:35	70.5833	2019-05-03	10:44:00	6	2
2019	134	1953-08-17	65.6975	fr. III distale condilo laterale fem sx	1		1											33		sx		3	2019-04-26	00:57:00	29/04/2019	11:38:16	2019-04-29 13:17:45	6.2	2019-04-29 01:39:29	99.4833	2019-05-04	12:02:00	8	1
2019	135	1972-09-05	46.6448	fr clavicola sx	1						1							15		sx		33	2019-03-27	10:00:00	29/04/2019	13:44:17	2019-04-29 14:57:58	6.2	2019-04-29 01:13:41	73.6833	2019-05-01	10:45:00	35	1
2019	136	1949-04-16	70.0342	fr trimalleolare caviglia sx	1				1									43	+ 4F3 + 44	sx		12	2019-04-17	18:06:00	29/04/2019	15:34:52	2019-04-29 16:42:48	6.2	2019-04-29 01:07:56	67.9333	2019-05-04	12:22:00	17	1
2019	137	1931-07-21	87.7728	fr pertrocanterica fem sx	1	1										1		31A1		sx		2	2019-04-27	16:41:00	29/04/2019	17:20:16	2019-04-29 18:11:37	6.2	2019-04-29 00:51:21	51.35	2019-05-06	08:59:00	9	1
2019	138	1973-04-18	45.9466	fr. P2 IV dito mano sx	1									1				78		sx		18	2019-03-12	11:08:00	30/03/2019	08:06:24	2019-03-30 08:40:47	6.1	2019-03-30 00:34:23	34.3833	2019-03-31	08:54:00	19	1
2019	139	1995-08-25	23.5948	fr falange distale e intermedia IV mano sx	1									1				78		sx		16	2019-03-14	19.01	30/03/2019	09:07:02	2019-03-30 09:37:30	6.1	2019-03-30 00:30:28	30.4667	2019-03-31	08:49:00	17	1
2019	140	1974-04-21	44.9391	fr IV metacarpo mano dx	1									1				77		dx		19	2019-03-11	21:00:00	30/03/2019	09:47:01	2019-03-30 10:41:52	6.1	2019-03-30 00:54:51	54.85	2019-03-31	08:45:00	20	1
2019	141	1979-06-06	39.8138	fr F1 IV dito mano sx	1									1				78		sx		36	2019-02-22	22:13:00	30/03/2019	11:07:00	2019-03-30 12:20:36	6.1	2019-03-30 01:13:36	73.6	2019-03-31	08:29:00	37	1
2019	142	1932-08-29	86.5818	fr pertrocanterica fem dx	1	1										1		31A1		dx		1	2019-03-29	19:09:00	30/03/2019	12:12:58	2019-03-30 13:50:45	6.6	2019-03-30 01:37:47	97.7833	2019-04-03	08:47:00	5	2
2019	143	1941-06-07	77.8946	fr. Basicervicale fem sx	1	1										1		31B3		sx		1	2019-04-29	14:58:00	30/04/2019	19:46:05	2019-04-30 20:31:47	6.2	2019-04-30 00:45:42	45.7	2019-05-06	09:13:00	7	2
2019	144	1945-04-27	74.0068	fr radio distale sx	1									1				2R3		sx		1	2019-04-29	09:39:00	30/04/2019	13:56:16	2019-04-30 14:44:09	6.6	2019-04-30 00:47:53	47.8833	2019-05-01	10:22:00	2	1
2019	145	1932-04-09	87.0554	fr. Sottocapitata fem sx	1	1										1		31B1		sx		2	2019-04-28	18:22:00	30/04/2019	14:58:18	2019-04-30 16:47:24	6.6	2019-04-30 01:49:06	109.1	2019-05-06	09:51:00	8	2
2019	146	1971-03-29	48.0876	fr. Bimalleolare caviglia dx	1				1									43	+ 4F3	dx		6	2019-04-24	14:34:00	30/04/2019	17:24:16	2019-04-30 19:24:03	6.6	2019-04-30 01:59:47	119.783	2019-05-03	09:41:00	9	1
2020	147	1935-03-02	85.1061	fr pertrocanterica fem dx	1	1										1		31A1		dx		1	2020-04-08	17:57:00	2020-04-09	2020-04-08 16:27:18	2020-04-08 17:51:22	6.1	01:24:04	84.0667	2020-04-16	08:00:00	8	2
2020	148	1938-06-02	81.9083	fr sottocapitata fem sx	1	1										1		31B1		sx		1	2020-04-28	17:10:00	2020-04-29	2020-04-28 10:38:01	2020-04-28 12:20:20	6.7	01:42:19	102.317	2020-05-04	09:25:00	6	2
2020	149	1928-12-12	91.3018	fr sottocapitata fem dx	1	1										1		31B1		dx		2	2020-03-30	21:15:00	01/04/2020	2020-04-01 09:15:05	2020-04-01 09:48:13	6.1	00:33:08	33.1333	2020-04-07	09:30:00	8	2
2020	150	1938-08-31	81.5852	fr sottocapitata fem dx	1	1										1		31B1		dx		2	2020-03-30	09:45:00	01/04/2020	2020-04-01 08:14:50	2020-04-01 09:40:22	6.5	01:25:32	85.5333	2020-04-06	09:07:00	7	2
2020	151	1935-06-30	84.7556	fr pertrocanterica fem dx	1	1										1		31A1		dx		2	2020-03-30	21:40:00	01/04/2020	2020-04-01 10:15:54	2020-04-01 12:10:02	6.5	01:54:08	114.133	2020-04-06	08:42:00	7	2
2020	152	1965-07-15	54.7132	fr pertrocanterica fem dx	1	1										1		31A1		dx		2	2020-03-30	20:43:00	01/04/2020	2020-04-01 12:17:09	2020-04-01 13:32:41	6.5	01:15:32	75.5333	2020-04-06	08:59:00	7	1
2020	153	1928-10-03	91.4935	fr diafisi omero dx	1					1								12		dx		30	2020-03-31	05:30:00	01/04/2020	2020-04-01 14:42:23	2020-04-01 16:33:22	6.5	01:50:59	110.983	2020-04-04	14:08:00	4	1
2020	154	1952-07-05	67.7399	fr omero prossimale sx	1					1						1		11		sx		2	2020-03-30	15:13:00	01/04/2020	2020-04-01 10:37:23	2020-04-01 12:00:56	6.7	01:23:33	83.55	2020-04-03	10:16:00	4	1
2020	155	1965-10-27	54.4285	fr omero prossimale ds	1					1								11		dx		2	2020-03-30	15:23:00	01/04/2020	2020-04-01 12:26:17	2020-04-01 13:34:13	6.7	01:07:56	67.9333	2020-04-03	09:50:00	4	1
2020	156	1934-12-04	85.3251	fr omero prossimale sx	1					1						1		12		sx		2	2020-03-30	18:00:00	01/04/2020	2020-04-01 13:48:27	2020-04-01 15:38:06	6.7	01:49:39	109.65	2020-04-03	10:00:00	4	1
2020	157	1927-10-25	92.5175	fr pertrocanterica inversa fem dx	1	1										1		31A1		dx		2	2020-04-29	17:06:00	01/05/2020	2020-05-01 07:55:27	2020-05-01 09:55:49	6.5	02:00:22	120.367	2020-05-06	08:55:00	7	2
2020	158	1937-02-05	83.2334	fr sottocapitata fem sx	1	1										1		31B1		sx		3	2020-04-28	20:40:00	01/05/2020	2020-05-01 11:53:57	2020-05-01 12:55:38	6.5	01:01:41	61.6833	2020-05-06	09:23:00	8	2
2020	159	1938-01-19	82.2806	fr luss gomito sx	1							1						2R1	+ 2U1	sx	lussazione	1	2020-04-30	13:50:00	01/05/2020	2020-05-01 13:05:59	2020-05-01 13:42:06	6.5	00:36:07	36.1167	2020-05-02	09:31:00	2	1
2020	160	2002-07-12	17.8042	fr bimalleolare caviglia dx	1				1									43	+ 4F3	dx		2	2020-04-29	21:00:00	01/05/2020	2020-05-01 09:56:43	2020-05-01 11:43:28	6.6	01:46:45	106.75	2020-05-02	10:31:00	3	1
2020	161	1943-04-20	76.9528	fr sottocapitata femore dx	1	1										1		31B1		dx		2	2020-03-31	19:50:00	02/04/2020	2020-04-02 09:27:20	2020-04-02 10:51:24	6.5	01:24:04	84.0667	2020-04-06	10:42:00	6	1
2020	162	1930-06-27	89.7659	fr sottocapitata femore dx	1	1										1		31B1		dx		2	2020-03-31	12:28:00	02/04/2020	2020-04-02 11:36:36	2020-04-02 12:44:59	6.5	01:08:23	68.3833	2020-04-06	08:34:00	6	2
2020	163	1940-12-18	79.2882	fr periprotesica anca sx	1	1										1	1	31		sx	periprotesica	2	2020-03-31	19:40:00	02/04/2020	2020-04-02 13:48:13	2020-04-02 16:12:08	6.5	02:23:55	143.917	2020-04-06	09:29:00	6	2
2020	164	1946-08-22	73.6126	fr diafisi femore dx	1	1										1		32		dx		12	2020-03-21	19:20:00	02/04/2020	2020-04-02 09:31:43	2020-04-02 12:36:48	6.7	03:05:05	185.083	2020-04-07	10:02:00	17	1
2020	165	1937-03-18	83.0418	fr pertrocanterica fem sx	1	1										1		31A1		sx		2	2020-03-31	18:20:00	02/04/2020	2020-04-02 12:48:45	2020-04-02 14:33:03	6.7	01:44:18	104.3	2020-04-06	08:30:00	6	2
2020	166	1962-09-05	57.5743	fr rotula dx	1		1											34		dx		2	2020-03-31	15:45:00	02/04/2020	2020-04-02 15:07:20	2020-04-02 16:13:06	6.7	01:05:46	65.7667	2020-04-04	08:20:00	4	1
2020	167	1945-09-08	74.5654	fr. Polso sx	1									1				2R3	+ 2U3	sx		11	2020-03-22	00:17:00	02/04/2020	2020-04-02 16:29:01	2020-04-02 17:56:56	6.7	01:27:55	87.9167	2020-04-03	11:05:00	12	1
2020	168	1946-04-11	74.0589	fr diafisi omero dx	1					1								12		dx		2	2020-04-30	22:46:00	02/05/2020	2020-05-02 07:46:13	2020-05-02 09:10:12	6.5	01:23:59	83.9833	2020-05-06	10:12:00	6	1
2020	169	1928-12-20	91.3648	fr mediocervicale fem sx	1	1										1		31B2		sx		2	2020-04-30	15:30:00	02/05/2020	2020-05-02 09:50:51	2020-05-02 10:40:22	6.5	00:49:31	49.5167	2020-05-06	08:29:00	6	2
2020	170	1948-03-01	72.1697	fr sottocapitata fem sx	1	1										1		31B1		sx		2	2020-04-30	10:17:00	02/05/2020	2020-05-02 11:06:43	2020-05-02 12:38:18	6.5	01:31:35	91.5833	2020-05-06	09:05:00	6	2
2020	171	1924-09-07	95.6496	fr fem prox sx	1	1										1		31A1		sx		3	2020-04-29	17:50:00	02/05/2020	2020-05-02 08:05:16	2020-05-02 09:38:06	6.6	01:32:50	92.8333	2020-05-07	09:08:00	8	2
2020	172	1942-07-13	77.8042	fr femore distale sx	1	1										1		33		sx		2	2020-04-30	13:10:00	02/05/2020	2020-05-02 09:51:43	2020-05-02 12:17:15	6.6	02:25:32	145.533	2020-05-06	11:50:00	6	1
2020	173	1926-06-15	93.8809	fr trimalleolare caviglia dx	1				1									43	+ 4F3 + 44	dx		6	2020-04-26	11:50:00	02/05/2020	2020-05-02 12:31:38	2020-05-02 13:07:23	6.6	00:35:45	35.75	2020-05-05	09:59:00	9	1
2020	174	1995-04-02	24.9199	fr. III e IV MTC mano dx	1									1				77	77	dx		13	2020-02-19	23:20:00	03/03/2020	2020-03-03 16:29:14	2020-03-03 17:31:47	5.4	01:02:33	62.55	2020-03-04	08:32:00	14	1
2020	175	1956-08-10	63.5619	fr. Epifisi distale radio sx	1									1				2R3		sx		18	2020-02-14	11:39:00	03/03/2020	2020-03-03 17:40:50	2020-03-03 18:36:58	5.4	00:56:08	56.1333	2020-03-03	20:26:00	18	1
2020	176	1946-08-18	73.5414	fr omero prossimale dx	1					1						1		11		dx		6	2020-02-26	15:19:00	03/03/2020	2020-03-03 13:34:35	2020-03-03 16:03:49	6.6	02:29:14	149.233	2020-03-05	08:58:00	8	1
2020	177	1960-09-09	59.4798	fr piatto tibiale sx	1			1										41		sx		3	2020-02-29	11:20:00	03/03/2020	2020-03-03 16:49:33	2020-03-03 19:43:13	6.6	02:53:40	173.667	2020-03-05	10:23:00	5	1
2020	178	1941-07-10	78.6475	fr sottocapitata fem sx	1	1										1		31B1		sx		2	2020-03-01	06:50:00	03/03/2020	2020-03-03 19:47:37	2020-03-03 21:00:58	6.6	01:13:21	73.35	2020-03-06	08:22:00	5	2
2020	179	1934-08-06	85.6591	fr pertrocanterica fem sx	1	1										1		31A1		sx		2	2020-04-01	14:47:00	03/04/2020	2020-04-03 13:13:40	2020-04-03 13:59:03	6.2	00:45:23	45.3833	2020-04-14	13:25:00	13	2
2020	180	1939-07-03	80.7529	fr periprotesica anca dx	1	1										1	1	31		dx	periprotesica	3	2020-03-31	19:37:00	03/04/2020	2020-04-03 07:45:06	2020-04-03 11:30:44	6.5	03:45:38	225.633	2020-04-10	08:38:00	10	1
2020	181	1937-03-12	83.0609	fr pertrocanterica fem sx	1	1										1		31A1		sx		2	2020-04-01	14:36:00	03/04/2020	2020-04-03 08:16:12	2020-04-03 09:22:35	6.7	01:06:23	66.3833	2020-04-08	09:02:00	7	3
2020	182	1929-01-10	91.2279	fr pertrocanterica fem sx	1	1										1		31A1		sx		1	2020-04-02	13:00:00	03/04/2020	2020-04-03 10:05:37	2020-04-03 10:38:11	6.7	00:32:34	32.5667	2020-04-08	09:12:00	6	1
2020	183	1950-07-01	69.7577	fr pertrocanterica fem dx	1	1										1		31A1		dx		1	2020-04-02	11:20:00	03/04/2020	2020-04-03 12:27:12	2020-04-03 13:38:09	6.7	01:10:57	70.95	2020-04-08	10:00:00	6	1
2020	184	1931-07-02	88.8378	fr pertrocanterica fem sx	1	1										1		31A1		sx		2	2020-05-01	11:00:00	03/05/2020	2020-05-03 11:57:40	2020-05-03 12:30:04	6.1	00:32:24	32.4	2020-05-07	09:00:00	6	3
2020	185	1990-03-05	30.1629	fr capitello gomito dx + fr malleolo peroneale dx	2				1			1						2R1	+ 4F3	dx		2	2020-05-01	18:33:00	03/05/2020	2020-05-03 08:03:47	2020-05-03 09:14:19	6.7	01:10:32	70.5333	2020-05-04	08:57:00	3	1
2020	186	1937-01-07	83.3183	fr pertrocanterica fem dx	1	1										1		31A1		dx		2	2020-05-01	16:03:00	03/05/2020	2020-05-03 09:43:16	2020-05-03 10:52:43	6.7	01:09:27	69.45	2020-05-11	07:48:00	10	1
2020	187	1930-05-03	89.8371	fr medio cervicale fm sx	1	1										1		31B2		sx		2	2020-03-02	15:52:00	04/03/2020	2020-03-04 07:43:38	2020-03-04 09:16:10	6.2	01:32:32	92.5333	2020-03-10	09:16:00	8	1
2020	188	1951-03-01	69.0951	fr sottocapitata fem dx	1	1										1		31B1		dx		2	2020-04-02	17:12:00	04/04/2020	2020-04-04 08:18:57	2020-04-04 10:01:33	6.5	01:42:36	102.6	2020-04-08	10:50:00	6	1
2020	189	1920-11-19	99.373	fr pertrocanterica fem sx	1	1										1		31A1		sx		2	2020-04-02	14:00:00	04/04/2020	2020-04-04 10:21:58	2020-04-04 11:45:35	6.5	01:23:37	83.6167	2020-04-07	08:26:00	5	2
2020	190	1930-07-29	89.6838	fr pertrocanterica fem dx	1	1										1		31A1		dx		1	2020-04-03	08:40:00	04/04/2020	2020-04-04 12:03:14	2020-04-04 13:26:53	6.5	01:23:39	83.65	2020-04-09	08:19:00	6	2
2020	191	1938-04-12	81.9795	fr pertrocanterica fem dx	1	1										1		31A1		dx		1	2020-04-03	05:13:00	04/04/2020	2020-04-04 08:23:01	2020-04-04 09:32:29	6.6	01:09:28	69.4667	2020-04-08	10:14:00	5	2
2020	192	1941-08-15	78.6366	fe pertrocanterica dx	1	1										1		31A1		dx		2	2020-04-02	14:52:00	04/04/2020	2020-04-04 09:55:32	2020-04-04 10:55:52	6.6	01:00:20	60.3333	2020-04-10	08:08:00	8	2
2020	193	1934-04-20	85.9576	fr pertrocanterica fem dx	1	1										1		31A1		dx		2	2020-04-02	13:00:00	04/04/2020	2020-04-04 11:17:05	2020-04-04 11:55:59	6.6	00:38:54	38.9	2020-04-08	09:38:00	6	2
2020	194	1940-11-06	79.4908	fr sottocapitata fem sx	1	1										1		31B1		sx		2	2020-05-02	15:15:00	04/05/2020	2020-05-04 08:06:20	2020-05-04 09:39:44	6.5	01:33:24	93.4	2020-05-11	07:52:00	9	2
2020	195	1929-11-05	90.4942	fr pertrocanterica fem sx	1	1										1		31A1		sx		3	2020-05-01	16:05:00	04/05/2020	2020-05-04 08:27:31	2020-05-04 09:46:17	6.7	01:18:46	78.7667	2020-05-08	08:31:00	7	2
2020	196	2006-05-02	13.8426	fr I MTC sx	1									1				77		sx		4	2020-03-01	10:00:00	05/03/2020	2020-03-05 14:37:24	2020-03-05 15:26:08	5.3	00:48:44	48.7333	2020-03-05	16:50:00	4	1
2020	197	1965-10-04	54.4175	fr. Radio distale sx	1									1				2R3		sx		12	2020-02-22	18:17:00	05/03/2020	2020-03-05 16:33:54	2020-03-05 18:11:09	5.3	01:37:15	97.25	2020-03-06	08:10:00	13	1
2020	198	1973-01-05	47.1622	fr. I MTC mano sx	1									1				77		sx		16	2020-02-18	10:10:00	05/03/2020	2020-03-05 18:15:08	2020-03-05 19:30:04	5.3	01:14:56	74.9333	2020-03-06	08:32:00	17	1
2020	199	2009-06-27	10.6886	fr radio ulna polso sx	1									1				2R3	+ 2U3	sx		15	2020-02-19	13:10:00	05/03/2020	2020-03-05 15:45:13	2020-03-05 16:40:50	5.5	00:55:37	55.6167	2020-03-06	08:16:00	16	1
2020	200	1973-10-07	46.4093	fr diafisaria tibia gamba sx	1			1										42		sx		4	2020-03-01	12:38:00	05/03/2020	2020-03-05 07:59:06	2020-03-05 09:35:45	6.6	01:36:39	96.65	2020-03-07	11:06:00	6	1
2020	201	1930-10-14	89.3908	fr diafisaria fem sx	1	1										1		32		sx		2	2020-03-03	11:00:00	05/03/2020	2020-03-05 09:45:32	2020-03-05 12:08:22	6.6	02:22:50	142.833	2020-03-10	09:36:00	7	3
2020	202	1972-02-21	48.0356	fr piatto tibiale sx	1		1											41		sx		4	2020-03-01	13:38:00	05/03/2020	2020-03-05 14:38:38	2020-03-05 15:58:51	6.6	01:20:13	80.2167	2020-03-08	08:13:00	7	1
2020	203	1993-10-20	26.3737	fr clavicola dx	1	1										1		15		dx		11	2020-02-23	17:34:00	05/03/2020	2020-03-05 17:33:18	2020-03-05 19:56:46	6.6	02:23:28	143.467	2020-03-06	10:36:00	12	1
2020	204	1959-02-27	61.1034	fr sottocapitata fem sx	1	1										1		31B1		sx		4	2020-04-01	15:17:00	05/04/2020	2020-04-05 07:48:42	2020-04-05 10:06:59	6.7	02:18:17	138.283	2020-04-09	09:26:00	8	2
2020	205	1973-04-06	46.9979	fr bimalleolare caviglia sx	1				1									43	+ 4F3	sx		1	2020-04-04	18:17:00	05/04/2020	2020-04-05 10:33:42	2020-04-05 12:13:47	6.7	01:40:05	100.083	2020-04-08	10:46:00	4	1
2020	206	1930-05-12	89.9001	fr pertrocanterica fem dx	1	1										1		31A1		dx		2	2020-04-03	13:30:00	05/04/2020	2020-04-05 12:30:28	2020-04-05 14:32:59	6.7	02:02:31	122.517	2020-04-10	08:13:00	7	1
2020	207	1961-08-03	58.7543	fr. Epifisi distale radio sx	1									1				2R3		sx		8	2020-04-27	19:28:00	05/05/2020	2020-05-05 12:58:49	2020-05-05 14:23:41	6.5	01:24:52	84.8667	2020-05-05	15:14:00	8	1
2020	208	1991-06-14	28.7283	fr metatarso piede sx	1				1									87		sx		6	2020-02-29	16:54:00	06/03/2020	2020-03-06 18:54:14	2020-03-06 19:47:30	5.3	00:53:16	53.2667	2020-03-07	18:12:00	7	1
2020	209	1963-04-24	56.8679	fr biossea gamba sx	1			1										42	+ 4F2	sx		8	2020-02-27	17:23:00	06/03/2020	2020-03-06 07:40:24	2020-03-06 09:57:15	6.1	02:16:51	136.85	2020-03-09	09:47:00	11	1
2020	210	1961-05-02	58.8446	fr trimalleolare caviglia sx	1				1									43	+ 4F3 + 44	sx		7	2020-02-28	15:35:00	06/03/2020	2020-03-06 10:03:06	2020-03-06 11:59:20	6.1	01:56:14	116.233	2020-03-13	08:53:00	14	1
2020	211	1953-11-16	66.3025	fr lussazione trimalleolare caviglia dx	1				1									43	+ 4F3 + 44	dx	lussazione	3	2020-03-03	08:50:00	06/03/2020	2020-03-06 12:09:24	2020-03-06 13:53:29	6.1	01:44:05	104.083	2020-03-09	09:33:00	6	1
2020	212	1973-04-06	46.9158	fr piatto tibiale dx	1		1											41		dx		7	2020-02-28	16:03:00	06/03/2020	2020-03-06 14:14:51	2020-03-06 15:33:55	6.1	01:19:04	79.0667	2020-03-08	07:53:00	9	1
2020	213	1938-01-11	82.1492	fr sottocapitat fem dx + fr polso dx	2	1								1		1		31B1	+ 2R3	dx		1	2020-03-05	02:37:00	06/03/2020	2020-03-06 18:36:19	2020-03-06 18:48:08	6.1	00:11:49	11.8167	2020-04-04	10:31:00	30	1
2020	214	1927-07-11	92.7392	fr pertrocanterica fem dx	1	1										1		31A1		dx		2	2020-04-04	20:50:00	06/04/2020	2020-04-06 16:29:42	2020-04-06 17:20:29	6.1	00:50:47	50.7833	2020-04-10	08:50:00	6	2
2020	215	1934-09-27	85.525	fr sottocapiatta fem dx	1	1										1		31B1		dx		2	2020-04-04	10:03:00	06/04/2020	2020-04-06 08:04:30	2020-04-06 10:01:36	6.6	01:57:06	117.1	2020-04-11	10:00:00	7	1
2020	216	1939-02-03	81.1718	fr sottocapitata fem dx	1	1										1		31B1		dx		2	2020-04-04	13:48:00	06/04/2020	2020-04-06 10:10:59	2020-04-06 12:44:45	6.6	02:33:46	153.767	2020-04-10	14:53:00	6	1
2020	217	1928-12-22	91.2882	fr sottocapitat fem sx	1	1										1		31B1		sx		2	2020-04-04	14:03:00	06/04/2020	2020-04-06 15:12:57	2020-04-06 16:29:31	6.6	01:16:34	76.5667	2020-04-09	09:00:00	5	2
2020	218	1968-04-05	52.0027	fr tibia e perone distale caviglia dx	1				1									43	+ 4F3	dx		1	2020-04-05	10:00:00	06/04/2020	2020-04-06 16:51:36	2020-04-06 19:32:44	6.6	02:41:08	161.133	2020-04-07	09:55:00	2	1
2020	219	1947-10-18	72.4682	fr diafisi omero dx	1					1								12		dx		4	2020-04-02	16:24:00	06/04/2020	2020-04-06 08:18:03	2020-04-06 09:47:11	6.7	01:29:08	89.1333	2020-04-08	09:58:00	6	1
2020	220	1965-08-11	54.653	fr pertrocanterica fem sx	1	1										1		31A1		sx		2	2020-04-04	16:00:00	06/04/2020	2020-04-06 10:11:51	2020-04-06 11:13:57	6.7	01:02:06	62.1	2020-04-10	09:43:00	6	1
2020	221	1931-02-09	89.1554	fr pertrocanterica fem sx	1	1										1		31A1		sx		2	2020-04-04	10:30:00	06/04/2020	2020-04-06 11:40:43	2020-04-06 12:24:05	6.7	00:43:22	43.3667	2020-04-09	09:06:00	5	2
2020	222	1970-04-09	49.9932	fr biossea gamba sx	1			1										42	+ 4F2	sx		2	2020-04-04	12:20:00	06/04/2020	2020-04-06 12:43:39	2020-04-06 14:15:07	6.7	01:31:28	91.4667	2020-04-09	08:55:00	5	1
2020	223	1936-09-20	83.5428	fr pertrocanterica fem sx	1	1										1		31A1		sx		1	2020-04-05	16:57:00	06/04/2020	2020-04-06 14:29:05	2020-04-06 15:26:59	6.7	00:57:54	57.9	2020-04-10	08:00:00	5	2
2020	224	1990-01-19	30.2943	fr astragalo sx	1				1									81		sx		17	2020-04-19	09:16:00	06/05/2020	2020-05-06 14:06:15	2020-05-06 15:11:18	6.5	01:05:03	65.05	2020-05-07	10:35:00	18	1
2020	225	1932-07-01	87.7673	fr femore distale sx	1	1										1		33		sx		3	2020-04-04	12:40:00	07/04/2020	2020-04-07 14:47:18	2020-04-07 16:00:30	6.1	01:13:12	73.2	2020-04-21	23:12:00	17	4
2020	226	1931-10-28	88.4435	fr sottocapitata fem sx	1	1										1		31B1		sx		2	2020-04-05	17:40:00	07/04/2020	2020-04-07 08:04:16	2020-04-07 10:12:14	6.5	02:07:58	127.967	2020-04-14	10:30:00	9	2
2020	227	1933-07-12	86.7379	fr pertrocanterica fem sx	1	1										1		31A1		sx		2	2020-04-05	09:10:00	07/04/2020	2020-04-07 10:46:39	2020-04-07 12:05:25	6.5	01:18:46	78.7667	2020-04-10	14:37:00	5	2
2020	228	1933-10-20	86.4641	fr luss omero prossimale sx	1					1						1		11		sx	lussazione	1	2020-04-06	13:42:00	07/04/2020	2020-04-07 13:43:49	2020-04-07 14:15:16	6.5	00:31:27	31.45	2020-04-08	10:26:00	2	1
2020	229	1936-09-20	83.5455	fr bifocale ulna sx	1								1					2U1		sx		2	2020-04-05	15:13:00	07/04/2020	2020-04-07 08:00:48	2020-04-07 09:43:05	6.6	01:42:17	102.283	2020-04-08	10:00:00	3	1
2020	230	1973-04-06	47.0034	fr bimalleolare caviglia sx	1				1									43	+ 4F3	sx		3	2020-04-04	18:17:00	07/04/2020	2020-04-07 09:53:28	2020-04-07 11:59:11	6.6	02:05:43	125.717	2020-04-08	10:46:00	4	1
2020	231	1963-10-13	56.4846	fr capitello gomito dx	1							1						2R1		dx		2	2020-04-05	18:20:00	07/04/2020	2020-04-07 12:29:51	2020-04-07 13:35:43	6.6	01:05:52	65.8667	2020-04-08	11:03:00	3	1
2020	232	1944-01-20	76.2136	fr. Polso sx	1									1				2R3	+ 2U3	sx		10	2020-03-28	23:47:00	07/04/2020	2020-04-07 14:10:40	2020-04-07 15:43:35	6.6	01:32:55	92.9167	2020-04-07	17:49:00	10	1
2020	233	1938-05-20	81.8836	fr. Polso dx	1									1				2R3	+ 2U3	dx		18	2020-03-20	17:46:00	07/04/2020	2020-04-07 16:12:11	2020-04-07 17:22:41	6.6	01:10:30	70.5	2020-04-07	18:12:00	18	1
2020	234	1939-08-07	80.6708	fr sottocapitata fem sx	1	1										1		31B1		sx		2	2020-04-06	04:40:00	08/04/2020	2020-04-08 09:48:35	2020-04-08 11:05:33	6.1	01:16:58	76.9667	2020-04-15	09:20:00	9	2
2020	235	1930-06-30	89.7741	fr pertrocanterica fem dx	1	1										1		31A1		dx		0	2020-04-08	09:30:00	08/04/2020	2020-04-08 13:17:27	2020-04-08 13:55:41	6.1	00:38:14	38.2333	2020-04-16	05:00:00	8	4
2020	236	1942-08-04	77.6783	fr pertrocanterica fem dx	1	1										1		31A1		dx		1	2020-04-07	15:55:00	08/04/2020	2020-04-08 11:47:13	2020-04-08 12:19:54	6.2	00:32:41	32.6833	2020-04-16	16:20:00	9	2
2020	237	1937-09-12	82.5708	fr mediocervicale fem dx	1	1										1		31B2		dx		2	2020-04-06	18:30:00	08/04/2020	2020-04-08 08:04:15	2020-04-08 09:36:22	6.5	01:32:07	92.1167	2020-04-14	09:15:00	8	1
2020	238	1931-01-29	89.191	fr pertrocanterica fem dx	1	1										1		31A1		dx		0	2020-04-08	10:53:00	08/04/2020	2020-04-08 10:02:03	2020-04-08 11:08:59	6.5	01:06:56	66.9333	2020-04-11	08:17:00	3	1
2020	239	1932-02-02	88.1807	fr basicervicale fem dx	1	1										1		31B3		dx		2	2020-04-06	20:54:00	08/04/2020	2020-04-08 11:33:17	2020-04-08 12:59:08	6.5	01:25:51	85.85	2020-04-14	12:37:00	8	2
2020	240	1939-08-31	80.6051	fr sottocapitata fem sx	1	1										1		31B1		sx		1	2020-04-07	17:10:00	08/04/2020	2020-04-08 15:48:16	2020-04-08 17:14:27	6.5	01:26:11	86.1833	2020-04-10	09:03:00	3	2
2020	241	1953-01-18	67.2197	fr omero prossimale dx	1					1						1		11		dx		2	2020-04-06	17:10:00	08/04/2020	2020-04-08 08:05:22	2020-04-08 10:02:53	6.7	01:57:31	117.517	2020-04-09	10:40:00	3	1
2020	242	1946-11-22	73.4593	fr trimalleolare caviglia sx	1				1									43	+ 4F3 + 44	sx		4	2020-05-04	14:50:00	08/05/2020	2020-05-08 09:23:28	2020-05-08 12:07:49	6.6	02:44:21	164.35	2020-05-15	08:36:00	11	2
2020	243	1961-08-23	58.5435	fr omero prossimale sx	1					1								11		sx		4	2020-03-05	21:30:00	09/03/2020	2020-03-09 08:24:57	2020-03-09 09:32:24	6.2	01:07:27	67.45	2020-03-11	09:17:00	6	1
2020	244	2014-01-18	6.13826	fr sovracondiloidea gomito sx	1							1						13		sx		1	2020-03-08	22:09:00	09/03/2020	2020-03-09 13:24:38	2020-03-09 14:22:27	6.2	00:57:49	57.8167	2020-03-10	10:14:00	2	1
2020	245	1967-01-13	53.1526	fr radio distale polso sx	1									1				2R3		sx		2	2020-03-07	19:39:00	09/03/2020	2020-03-09 16:56:18	2020-03-09 18:15:49	6.2	01:19:31	79.5167	2020-03-11	09:17:00	4	1
2020	246	1958-09-11	61.4921	fr gomito dx	1							1						2R1	+ 2U1	dx		15	2020-02-23	10:53:00	09/03/2020	2020-03-09 18:23:33	2020-03-09 19:38:34	6.2	01:15:01	75.0167	2020-03-10	11:17:00	16	1
2020	247	1942-10-01	77.5222	fr polso dx	1									1				2R3	+ 2U3	dx		15	2020-03-25	08:17:00	09/04/2020	2020-04-09 11:17:26	2020-04-09 12:22:02	6.2	01:04:36	64.6	2020-04-10	09:10:00	16	1
2020	248	1933-09-08	86.5845	fr interprotesica anca dx	1	1										1	1	31		dx	periprotesica	5	2020-04-04	10:24:00	09/04/2020	2020-04-09 08:13:04	2020-04-09 12:39:52	6.5	04:26:48	266.8	2020-04-21	14:30:00	17	1
2020	249	1933-03-07	87.091	fr basicervicale fem dx	1	1										1		31B3		dx		1	2020-04-08	08:45:00	09/04/2020	2020-04-09 13:43:23	2020-04-09 15:49:02	6.5	02:05:39	125.65	2020-04-17	14:50:00	9	1
2020	250	1936-04-16	83.9808	fr basicervicale fem dx	1	1										1		31B3		dx		2	2020-04-07	17:00:00	09/04/2020	2020-04-09 08:43:24	2020-04-09 09:52:31	6.7	01:09:07	69.1167	2020-04-17	12:35:00	10	1
2020	251	1926-03-26	94.0397	fr pertrocanterica fem dx	1	1										1		31A1		dx		2	2020-04-07	10:00:00	09/04/2020	2020-04-09 10:16:36	2020-04-09 11:21:37	6.7	01:05:01	65.0167	2020-04-15	09:32:00	8	2
2020	252	1937-09-11	82.5763	fr pertrocanterica fem sx	1	1										1		31A1		sx		2	2020-04-07	14:50:00	09/04/2020	2020-04-09 11:40:53	2020-04-09 12:58:45	6.7	01:17:52	77.8667	2020-04-16	08:24:00	9	2
2020	253	1943-04-15	76.9856	fr trimalleolare caviglia sx	1				1									43	+ 4F3 + 44	sx		2	2020-04-07	04:47:00	09/04/2020	2020-04-09 13:12:14	2020-04-09 15:19:56	6.7	02:07:42	127.7	2020-04-10	09:58:00	3	1
2020	254	2002-06-03	17.7687	fr. Scafoide carpale mano dx	1									1				72		dx		18	2020-02-21	18:10:00	10/03/2020	2020-03-10 12:37:48	2020-03-10 13:19:35	5.2	00:41:47	41.7833	2020-03-10	16:46:00	18	1
2020	255	1981-09-18	38.475	fr. Falange distale V dito mano sx	1									1				78		sx		17	2020-02-22	17:30:00	10/03/2020	2020-03-10 14:03:34	2020-03-10 14:28:44	5.2	00:25:10	25.1667	2020-03-10	16:31:00	17	1
2020	256	1970-08-29	49.5305	fr. Epifisi distale radio sx	1									1				2R3		sx		11	2020-02-28	15:57:00	10/03/2020	2020-03-10 14:34:50	2020-03-10 15:38:57	5.2	01:04:07	64.1167	2020-03-10	19:04:00	11	1
2020	257	1997-05-13	22.8255	fr. IV metacarpale mano sx	1									1				77		sx		2	2020-03-08	17:00:00	10/03/2020	2020-03-10 15:58:38	2020-03-10 16:55:56	5.2	00:57:18	57.3	2020-03-10	19:12:00	2	1
2020	258	1959-12-15	60.2355	fr. Epifisi distale radio sx	1									1				2R3		sx		21	2020-02-18	09:16:00	10/03/2020	2020-03-10 17:00:26	2020-03-10 18:38:15	5.2	01:37:49	97.8167	2020-03-10	19:25:00	21	1
2020	259	1973-06-27	46.7023	fr trimaeollare caviglia sx	1				1									43	+ 4F3 + 44	sx		0	2020-03-10	01:28:00	10/03/2020	2020-03-10 15:31:12	2020-03-10 18:48:15	6.2	03:17:03	197.05	2020-03-13	09:10:00	3	1
2020	260	1938-10-05	81.4292	fr sottocapitata fem sx	1	1										1		31B1		sx		1	2020-03-09	12:40:00	10/03/2020	2020-03-10 17:54:16	2020-03-10 20:31:47	6.6	02:37:31	157.517	2020-04-08	11:05:00	30	1
2020	261	1930-03-17	90.0671	fr sottocapitata fem dx	1	1										1		31B1		dx		2	2020-04-08	16:56:00	10/04/2020	2020-04-10 08:27:25	2020-04-10 10:33:43	6.5	02:06:18	126.3	2020-04-15	09:19:00	7	2
2020	262	1935-12-06	84.345	fr basicervicale fem sx	1	1										1		31B3		sx		2	2020-04-08	18:50:00	10/04/2020	2020-04-10 10:49:22	2020-04-10 12:40:04	6.5	01:50:42	110.7	2020-04-16	10:17:00	8	2
2020	263	1961-03-23	59.05	fr diafisi omero sx	1					1								12		sx		2	2020-04-08	14:26:00	10/04/2020	2020-04-10 08:28:16	2020-04-10 10:12:35	6.6	01:44:19	104.317	2020-04-12	08:41:00	4	1
2020	264	1961-09-12	58.5763	fr calcagno sx = fr spalla sx	2				1	1								11	82	sx		2	2020-04-08	10:50:00	10/04/2020	2020-04-10 11:47:35	2020-04-10 13:18:33	6.6	01:30:58	90.9667	2020-04-13	08:48:00	5	1
2020	265	1950-04-29	69.8672	fr luss gomito sx	1							1						2R1	+ 2U1	sx	lussazione	19	2020-02-21	11:16:00	11/03/2020	2020-03-11 08:18:02	2020-03-11 09:57:16	6.2	01:39:14	99.2333	2020-03-13	09:46:00	21	1
2020	266	1947-12-06	72.2628	fr omero dx	1					1						1		11		dx		2	2020-03-09	22:35:00	11/03/2020	2020-03-11 10:01:32	2020-03-11 12:39:37	6.2	02:38:05	158.083	2020-03-14	10:14:00	5	1
2020	267	1955-03-12	64.9993	fr gomito sx	1							1						2R1	+ 2U1	sx		3	2020-03-08	12:15:00	11/03/2020	2020-03-11 13:28:54	2020-03-11 14:44:46	6.2	01:15:52	75.8667	2020-03-13	08:32:00	5	1
2020	268	1939-04-29	80.9528	fr persottotrocanterica fem sx	1	1										1		31A1		sx		1	2020-04-10	10:20:00	11/04/2020	2020-04-11 09:51:19	2020-04-11 10:29:59	6.1	00:38:40	38.6667	2020-04-22	08:48:00	12	2
2020	269	1921-10-06	98.5133	fr pertrocanterica fem dx	1	1										1		31A1		dx		2	2020-04-09	18:20:00	11/04/2020	2020-04-11 11:35:49	2020-04-11 12:14:18	6.1	00:38:29	38.4833	2020-04-19	08:30:00	10	4
2020	270	1943-02-04	77.1828	fr persottotrocanterica fem dx	1	1										1		31A1		dx		2	2020-04-09	09:00:00	11/04/2020	2020-04-11 08:24:32	2020-04-11 09:56:55	6.7	01:32:23	92.3833	2020-04-16	08:12:00	7	2
2020	271	1959-04-11	61.0021	fr omero prossimale sx	1					1								11		sx		2	2020-04-09	22:00:00	11/04/2020	2020-04-11 10:25:42	2020-04-11 12:26:21	6.7	02:00:39	120.65	2020-04-13	08:40:00	4	1
2020	272	1958-05-10	61.922	fr diafisi fem dx	1	1										1		32		dx		2	2020-04-09	19:35:00	11/04/2020	2020-04-11 12:51:30	2020-04-11 14:58:02	6.7	02:06:32	126.533	2020-04-15	10:20:00	6	1
2020	273	1936-05-30	83.7837	fr diafisi omero dx	1					1								12		dx		1	2020-03-11	08:10:00	12/03/2020	2020-03-12 08:30:57	2020-03-12 10:18:23	5.3	01:47:26	107.433	2020-03-16	08:30:00	5	1
2020	274	1998-04-05	21.9357	fr III medio clavicola dx	1						1							15		dx		2	2020-03-10	13:00:00	12/03/2020	2020-03-12 11:47:04	2020-03-12 13:13:48	5.3	01:26:44	86.7333	2020-03-13	12:35:00	3	1
2020	275	2006-11-24	13.2977	fr trimalleolare caviglia dx	1				1									43	+ 4F3 + 44	dx		5	2020-03-07	21:55:00	12/03/2020	2020-03-12 11:27:34	2020-03-12 13:03:49	6.5	01:36:15	96.25	2020-03-13	07:46:00	6	1
2020	276	1968-09-19	51.4771	fr luss lisfranc piede dx	1				1									87		dx		4	2020-03-08	19:15:00	12/03/2020	2020-03-12 15:23:17	2020-03-12 16:32:31	6.5	01:09:14	69.2333	2020-03-13	13:15:00	5	1
2020	277	1972-01-22	48.1369	fr clavicola dx	1						1							15		dx		8	2020-03-04	16:58:00	12/03/2020	2020-03-12 14:08:05	2020-03-12 15:38:01	6.6	01:29:56	89.9333	2020-03-13	09:24:00	9	1
2020	278	1927-03-01	93.0322	fr pertrocanterica fem sx	1	1										1		31A1		sx		2	2020-03-10	23:24:00	12/03/2020	2020-03-12 15:55:19	2020-03-12 18:11:37	6.6	02:16:18	136.3	2020-03-18	09:44:00	8	2
2020	279	1994-12-22	25.2211	fr scafoide dx	1									1				2R3	+ 2U3	dx		26	2020-02-15	13:34:00	12/03/2020	2020-03-12 08:18:31	2020-03-12 09:01:55	6.7	00:43:24	43.4	2020-03-12	11:20:00	26	1
2020	280	1943-02-14	77.0732	fr polso dx	1									1				2R3	+ 2U3	dx		15	2020-02-26	15:35:00	12/03/2020	2020-03-12 09:11:25	2020-03-12 10:23:04	6.7	01:11:39	71.65	2020-03-12	14:36:00	15	1
2020	281	1970-06-26	49.7112	fr polso sx	1									1				2R3	+ 2U3	sx		2	2020-03-10	10:00:00	12/03/2020	2020-03-12 10:39:30	2020-03-12 11:51:02	6.7	01:11:32	71.5333	2020-03-12	14:56:00	2	1
2020	282	1970-04-26	49.8782	fr falange intermedia V dito mano sx	1									1				78		sx		21	2020-02-20	15:45:00	12/03/2020	2020-03-12 12:02:28	2020-03-12 13:15:21	6.7	01:12:53	72.8833	2020-03-12	17:30:00	21	1
2020	283	1973-02-20	47.0554	fr V mtc mano dx	1									1				77		dx		14	2020-02-27	17:54:00	12/03/2020	2020-03-12 14:27:29	2020-03-12 15:26:20	6.7	00:58:51	58.85	2020-03-12	17:38:00	14	1
2020	284	1991-11-23	28.3012	fr III mtc mano dx	1									1				77		dx		5	2020-03-07	21:50:00	12/03/2020	2020-03-12 15:29:11	2020-03-12 16:41:50	6.7	01:12:39	72.65	2020-03-12	19:21:00	5	1
2020	285	1954-06-21	65.7248	fr III dito mano dx	1									1				77		dx		6	2020-03-06	11:25:00	12/03/2020	2020-03-12 16:48:26	2020-03-12 17:35:18	6.7	00:46:52	46.8667	2020-03-12	19:28:00	6	1
2020	286	1960-06-19	59.729	fr polso sx	1									1				2R3	+ 2U3	sx		17	2020-02-24	10:25:00	12/03/2020	2020-03-12 17:41:16	2020-03-12 19:08:05	6.7	01:26:49	86.8167	2020-03-12	19:35:00	17	1
2020	287	1942-12-18	77.3169	fr sottocapitat fem sx	1	1										1		31B1		sx		1	2020-04-11	17:20:00	12/04/2020	10:08:36	2020-04-12 10:54:02	6.6	2020-04-12 00:45:26	45.4333	2020-04-15	08:37:00	4	2
2020	288	1941-07-19	78.7324	fr sottocapitata fem dx	1	1										1		31B1		dx		1	2020-04-11	18:10:00	12/04/2020	2020-04-12 11:06:24	2020-04-12 12:23:23	6.6	01:16:59	76.9833	2020-04-15	09:14:00	4	2
2020	289	1931-03-11	89.0897	fr pertrocanterica fem sx	1	1										1		31A1		sx		2	2020-04-10	19:59:00	12/04/2020	2020-04-12 08:31:23	2020-04-12 11:04:06	6.7	02:32:43	152.717	2020-04-20	09:51:00	10	1
2020	290	1939-02-09	81.1718	fr sottocapitat fem sx	1	1										1		31B1		sx		1	2020-04-11	00:00:00	12/04/2020	2020-04-12 11:24:01	2020-04-12 14:00:02	6.7	02:36:01	156.017	2020-04-18	09:29:00	7	1
2020	291	1938-09-04	81.5222	fr. Sottocapitata fem sx	1	1										1		31B1		sx		1	2020-03-12	17:40:00	13/03/2020	2020-03-13 09:57:03	2020-03-13 11:40:33	6.1	01:43:30	103.5	2020-03-23	13:33:00	11	1
2020	292	1936-08-27	83.5428	fr sottocapitata fem dx	1	1										1		31B1		dx		1	2020-03-12	22:20:00	13/03/2020	2020-03-13 12:28:12	2020-03-13 13:30:23	6.1	01:02:11	62.1833	2020-03-18	09:40:00	6	2
2020	293	1932-01-20	88.1451	fr sottocapitata fem sx	1	1										1		31B1		sx		1	2020-03-12	15:20:00	13/03/2020	2020-03-13 15:29:42	2020-03-13 16:32:31	6.1	01:02:49	62.8167	2020-03-19	02:50:00	7	4
2020	294	1932-08-15	87.5756	fr pertrocanterica fem sx	1	1										1		31A1		sx		3	2020-03-10	22:10:00	13/03/2020	2020-03-13 16:24:01	2020-03-13 17:47:15	6.6	01:23:14	83.2333	2020-03-23	08:53:00	13	2
2020	295	1934-07-08	85.7659	fr pertrocanterica fem dx	1	1										1		31A1		dx		2	2020-04-11	15:12:00	13/04/2020	2020-04-13 10:22:06	2020-04-13 11:16:35	6.2	00:54:29	54.4833	2020-04-22	08:40:00	11	4
2020	296	1955-05-04	64.9446	fr sottocapitata fem dx	1	1										1		31B1		dx		2	2020-04-11	20:30:00	13/04/2020	2020-04-13 12:29:16	2020-04-13 13:27:08	6.5	00:57:52	57.8667	2020-04-17	08:25:00	6	2
2020	297	1940-01-22	80.2245	fr sottocpitata fem sx	1	1										1		31B1		sx		2	2020-04-11	12:10:00	13/04/2020	2020-04-13 08:22:31	2020-04-13 09:54:58	6.6	01:32:27	92.45	2020-04-17	09:29:00	6	2
2020	298	1928-11-09	91.4251	fr sottocapitata fem sx	1	1										1		31B1		sx		4	2020-04-09	11:44:00	13/04/2020	2020-04-13 10:02:27	2020-04-13 11:50:08	6.6	01:47:41	107.683	2020-04-17	10:42:00	8	2
2020	299	1936-12-07	83.3484	fr sottocapitata fem sx	1	1										1		31B1		sx		3	2020-04-10	20:28:00	13/04/2020	2020-04-13 12:15:01	2020-04-13 13:49:08	6.6	01:34:07	94.1167	2020-04-17	10:33:00	7	2
2020	300	1938-09-21	81.5633	fr pertrocanterica fem dx	1	1										1		31A1		dx		1	2020-04-13	17:30:00	14/04/2020	2020-04-14 09:02:09	2020-04-14 10:19:16	6.1	01:17:07	77.1167	2020-04-24	14:11:00	11	2
2020	301	1938-02-03	82.193	fr sottocapitata fem dx	1	1										1		31B1		dx		2	2020-04-12	01:40:00	14/04/2020	2020-04-14 08:25:56	2020-04-14 10:25:53	6.5	01:59:57	119.95	2020-04-20	09:28:00	8	2
2020	302	1977-10-05	42.5243	fr medio cericale fem dx	1	1										1		31B2		dx		3	2020-04-11	00:00:00	14/04/2020	2020-04-14 10:59:12	2020-04-14 12:42:05	6.5	01:42:53	102.883	2020-04-18	12:22:00	7	1
2020	303	1961-05-19	58.9049	fr. Epifisi distale radio sx	1									1				2R3		sx		7	2020-04-07	13:23:00	14/04/2020	2020-04-14 13:20:15	2020-04-14 14:31:02	6.5	01:10:47	70.7833	2020-04-14	20:15:00	7	1
2020	304	1963-08-22	56.6461	fr radio e ulna distale mano dx	1									1				2R3	+ 2U3	dx		7	2020-04-07	23:05:00	14/04/2020	2020-04-14 14:38:50	2020-04-14 16:03:07	6.5	01:24:17	84.2833	2020-04-14	19:51:00	7	1
2020	305	1956-04-12	64.0055	fr radio e ulna distale mano sx	1									1				2R3 + 2U3	+ 2U3	sx		6	2020-04-08	21:14:00	14/04/2020	2020-04-14 16:11:09	2020-04-14 17:43:52	6.5	01:32:43	92.7167	2020-04-14	20:09:00	6	1
2020	306	1968-05-30	51.8741	fr radio e ulna distale mano sx + fr. Lussazione gomito sx	2							1		1				2R3	+ 2U3	sx	lussazione	5	2020-04-09	13:20:00	14/04/2020	2020-04-14 17:50:43	2020-04-14 19:40:33	6.5	01:49:50	109.833	2020-04-15	09:26:00	6	1
2020	307	1935-06-20	84.8186	fr pertrocantrica fem sx	1	1										1		31A1		sx		2	2020-04-12	19:05:00	14/04/2020	2020-04-14 08:57:55	2020-04-14 09:31:23	6.6	00:33:28	33.4667	2020-04-21	09:43:00	9	2
2020	308	1972-01-24	48.2218	fr capitello gomito dx	1							1						2R1		dx		2	2020-04-12	10:30:00	14/04/2020	2020-04-14 10:00:00	2020-04-14 10:37:24	6.6	00:37:24	37.4	2020-04-15	09:11:00	3	1
2020	309	1975-01-28	45.2101	fr piatto tibiale sx	1		1											41		sx		2	2020-04-12	18:35:00	14/04/2020	2020-04-14 10:48:45	2020-04-14 12:25:01	6.6	01:36:16	96.2667	2020-04-17	12:28:00	5	1
2020	310	1937-10-05	82.5243	fr pertrocanterica fem sx	1	1										1		31A1		sx		1	2020-04-13	13:44:00	14/04/2020	2020-04-14 12:58:32	2020-04-14 14:01:29	6.6	01:02:57	62.95	2020-04-20	08:55:00	7	2
2020	311	1929-09-29	90.5407	fr pertrocanterica fem dx	1	1										1		31A1		dx		1	2020-04-13	14:56:00	14/04/2020	2020-04-14 14:04:47	2020-04-14 15:54:44	6.6	01:49:57	109.95	2020-04-20	09:12:00	7	2
2020	312	1932-03-25	87.9726	fr pertrocanterica fem sx	1	1										1		31A1		sx		2	2020-03-13	19:17:00	15/03/2020	2020-03-15 08:38:29	2020-03-15 09:24:20	6.1	00:45:51	45.85	2020-03-18	09:11:00	5	2
2020	313	1940-11-06	79.4387	fr omero prox sx = fr sottocapitata fem sx	2	1				1						1		31B1	11	sx		2	2020-04-13	14:10:00	15/04/2020	2020-04-15 08:40:06	2020-04-15 10:32:27	6.5	01:52:21	112.35	2020-04-23	13:40:00	10	1
2020	314	1929-02-19	91.1513	fr pertrocanterica fem sx	1	1										1		31A1		sx		1	2020-04-14	10:28:00	15/04/2020	2020-04-15 11:13:30	2020-04-15 12:43:31	6.5	01:30:01	90.0167	2020-04-23	13:38:00	9	3
2020	315	1935-11-11	84.4271	fr pertrocanterica fem dx	1	1										1		31A1		dx		1	2020-04-14	09:57:00	15/04/2020	2020-04-15 13:18:04	2020-04-15 14:44:45	6.5	01:26:41	86.6833	2020-05-07	10:57:00	23	2
2020	316	1922-10-04	97.5305	fr pertrocanterica fem dx	1	1										1		31A1		dx		1	2020-04-14	13:33:00	15/04/2020	2020-04-15 15:00:22	2020-04-15 16:08:53	6.5	01:08:31	68.5167	2020-05-13	08:35:00	29	2
2020	317	1990-06-03	29.8672	fe perisintesica omero dx	1					1							1	11		dx	periprotesica	3	2020-04-12	17:25:00	15/04/2020	2020-04-15 07:59:59	2020-04-15 09:24:32	6.7	01:24:33	84.55	2020-04-16	10:00:00	4	1
2020	318	1977-02-01	43.2005	fr piatto tibiale sx	1		1											41		sx		6	2020-04-09	09:40:00	15/04/2020	2020-04-15 10:05:50	2020-04-15 11:20:20	6.7	01:14:30	74.5	2020-04-17	09:30:00	8	1
2020	319	1957-02-15	63.1622	fr diafisi omero dx	1					1								12		dx		2	2020-04-13	16:34:00	15/04/2020	2020-04-15 11:52:51	2020-04-15 13:21:36	6.7	01:28:45	88.75	2020-04-18	08:32:00	5	1
2020	320	1987-04-17	32.9144	fr olecrano gomito sx	1							1						2U1		sx		3	2020-03-13	12:30:00	16/03/2020	2020-03-16 11:22:15	2020-03-16 12:00:18	5.4	00:38:03	38.05	2020-03-17	10:04:00	4	1
2020	321	1937-06-29	82.7132	fr periprotesica gomito dx	1							1					1	2R1	+ 2U1	dx	periprotesica	14	2020-03-02	14:00:00	16/03/2020	2020-03-16 08:13:39	2020-03-16 10:10:03	6.2	01:56:24	116.4	2020-03-19	10:36:00	17	1
2020	322	1985-07-21	34.653	fr pilone tibiale sx	1				1									43		sx		7	2020-03-09	20:00:00	16/03/2020	2020-03-16 10:22:33	2020-03-16 13:51:29	6.2	03:28:56	208.933	2020-03-19	09:45:00	10	1
2020	323	2010-06-29	9.71389	fr biossea avambraccio sx	1								1					2R2 + 2U2		sx		1	2020-03-15	17:30:00	16/03/2020	2020-03-16 14:30:13	2020-03-16 16:06:45	6.2	01:36:32	96.5333	2020-03-17	10:43:00	2	1
2020	324	1930-09-21	89.4839	fr pertrocanterica fem sx	1	1										1		31A1		sx		1	2020-03-15	05:00:00	16/03/2020	2020-03-16 16:42:21	2020-03-16 17:26:57	6.2	00:44:36	44.6	2020-03-20	08:06:00	5	2
2020	325	1942-07-21	77.6537	fr sottocapitata fem sx	1	1										1		31B1		sx		2	2020-03-14	20:14:00	16/03/2020	2020-03-16 16:46:08	2020-03-16 18:39:46	6.7	01:53:38	113.633	2020-03-23	09:32:00	9	1
2020	326	1938-05-18	81.9138	fr sottocapitat fem sx	1	1										1		31B1		sx		2	2020-04-14	16:10:00	16/04/2020	2020-04-16 08:36:16	2020-04-16 11:23:38	6.5	02:47:22	167.367	2020-04-21	08:44:00	7	2
2020	327	1999-01-14	21.2539	fr. Base Iv metacarpo dx	1									1				77		dx		4	2020-04-12	23:49:00	16/04/2020	2020-04-16 12:28:12	2020-04-16 13:51:56	6.6	01:23:44	83.7333	2020-04-16	15:51:00	4	1
2020	328	1977-10-29	42.4641	fr. Polso sx	1									1				2R3 + 2U3		sx		13	2020-04-03	11:19:00	16/04/2020	2020-04-16 14:17:36	2020-04-16 15:24:10	6.6	01:06:34	66.5667	2020-04-16	16:14:00	13	1
2020	329	2010-06-03	9.78782	fr polso destro	1									1				2R3 + 2U3		dx		1	2020-03-16	22:05:00	17/03/2020	2020-03-17 13:43:50	2020-03-17 15:14:43	6.6	01:30:53	90.8833	2020-03-18	10:58:00	2	1
2020	330	1964-01-11	56.1807	fr polso sx	1									1				2R3 + 2U3		sx		8	2020-03-09	10:28:00	17/03/2020	2020-03-17 10:35:38	2020-03-17 12:37:44	6.7	02:02:06	122.1	2020-03-17	14:41:00	8	1
2020	331	1965-03-03	55.039	fr polso sx	1									1				2R3 + 2U3		sx		1	2020-03-16	11:13:00	17/03/2020	2020-03-17 13:01:02	2020-03-17 14:13:03	6.7	01:12:01	72.0167	2020-03-17	15:00:00	1	1
2020	332	1936-06-28	83.718	fr pertrocanterica sx	1	1										1		31A1		sx		1	2020-03-16	11:35:00	17/03/2020	2020-03-17 15:22:23	2020-03-17 17:07:13	6.7	01:44:50	104.833	2020-03-20	07:55:00	4	2
2020	333	1947-03-25	72.9802	fr pertrocanterica fem sx	1	1										1		31A1		sx		2	2020-03-15	23:46:00	17/03/2020	2020-03-17 17:19:14	2020-03-17 18:39:30	6.7	01:20:16	80.2667	2020-03-20	08:16:00	5	2
2020	334	1926-01-01	94.2916	fr sottocapitata fem dx	1	1										1		31B1		dx		3	2020-04-14	16:37:00	17/04/2020	2020-04-17 07:35:57	2020-04-17 09:14:03	6.5	01:38:06	98.1	2020-04-21	07:35:00	7	2
2020	335	1931-12-07	88.3614	fr aottocapitata fem sx	1	1										1		31B1		sx		2	2020-04-15	18:18:00	17/04/2020	2020-04-17 09:36:11	2020-04-17 10:37:30	6.5	01:01:19	61.3167	2020-04-21	11:15:00	6	1
2020	336	1940-05-21	79.9069	fe collo femore sx	1	1										1		31B3		sx		2	2020-04-15	20:26:00	17/04/2020	2020-04-17 10:56:38	2020-04-17 11:48:00	6.5	00:51:22	51.3667	2020-04-23	09:54:00	8	2
2020	337	1945-07-11	74.768	fr sottocapitat fem sx	1	1										1		31B1		sx		4	2020-04-13	23:00:00	17/04/2020	2020-04-17 12:24:55	2020-04-17 13:19:27	6.5	00:54:32	54.5333	2020-04-21	09:23:00	8	2
2020	338	1939-05-18	80.9172	fr pertrocanterica fem sx	1	1										1		31A1		sx		3	2020-04-14	12:10:00	17/04/2020	2020-04-17 15:04:38	2020-04-17 16:01:50	6.5	00:57:12	57.2	2020-04-24	08:45:00	10	2
2020	339	1971-02-14	49.1718	fr malleolo peroneale caviglia sx	1				1									4F3		sx		3	2020-04-14	15:50:00	17/04/2020	2020-04-17 08:54:26	2020-04-17 10:39:00	6.6	01:44:34	104.567	2020-04-18	08:04:00	4	1
2020	340	1961-05-04	58.872	fr omero prossimale dx	1					1								11		dx		2	2020-03-16	15:50:00	18/03/2020	2020-03-18 09:51:52	2020-03-18 11:07:52	6.1	01:16:00	76	2020-03-20	11:51:00	4	1
2020	341	1971-03-02	49.0459	fr biossea famba dx	1			1										42 + 4F2		dx		2	2020-03-16	17:47:00	18/03/2020	2020-03-18 13:14:41	2020-03-18 13:53:33	6.2	00:38:52	38.8667	2020-03-20	09:36:00	4	1
2020	342	1973-09-08	46.5243	fr bimalleolare caviglia dx	1				1									43 + 4F3		dx		2	2020-03-16	15:00:00	18/03/2020	2020-03-18 07:47:45	2020-03-18 09:54:15	6.7	02:06:30	126.5	2020-03-20	08:42:00	4	1
2020	343	1952-05-15	67.8412	fr luss tibiotarsica dx	1				1									42		dx	lussazione	2	2020-03-16	12:23:00	18/03/2020	2020-03-18 10:17:54	2020-03-18 11:38:50	6.7	01:20:56	80.9333	2020-03-20	08:33:00	4	1
2020	344	1939-01-12	81.18	fr sottocapitata fem dx	1	1										1		31B1		dx		1	2020-03-17	14:00:00	18/03/2020	2020-03-18 13:30:14	2020-03-18 14:58:14	6.7	01:28:00	88	2020-04-15	08:50:00	29	2
2020	345	1938-05-05	81.87	fr pertrocanterica fem dx	1	1										1		31A1		dx		1	2020-03-17	14:20:00	18/03/2020	2020-03-18 15:09:56	2020-03-18 16:53:44	6.7	01:43:48	103.8	2020-04-03	09:50:00	17	2
2020	346	1932-06-23	87.7344	fr pertrocanterica fem sx	1	1										1		31A1		sx		1	2020-03-17	18:23:00	18/03/2020	2020-03-18 17:05:02	2020-03-18 18:21:52	6.7	01:16:50	76.8333	2020-03-24	14:13:00	7	1
2020	347	1932-11-06	87.447	fr pertrocanterica sx	1	1										1		31A1		sx		2	2020-04-16	14:40:00	18/04/2020	2020-04-18 08:04:25	2020-04-18 08:55:56	6.5	00:51:31	51.5167	2020-04-23	08:48:00	7	2
2020	348	1964-08-31	55.6304	fr bimalleolare dx	1				1									43 + 4F3		dx		2	2020-04-16	19:14:00	18/04/2020	2020-04-18 10:28:32	2020-04-18 12:24:39	6.5	01:56:07	116.117	2020-04-19	13:07:00	3	1
2020	349	1957-08-29	62.6366	fr sottocapitata fem dx	1	1										1		31B1		dx		1	2020-04-17	18:37:00	18/04/2020	2020-04-18 12:28:50	2020-04-18 14:01:46	6.5	01:32:56	92.9333	2020-04-23	10:51:00	6	2
2020	350	1978-11-03	41.3744	fr. Polso sx	1									1				2R3 + 2U3		sx		2	2020-03-17	09:14:00	19/03/2020	2020-03-19 13:17:28	2020-03-19 15:01:42	6.6	01:44:14	104.233	2020-03-19	17:41:00	2	1
2020	351	1960-09-06	59.5318	fr. Polso sx	1									1				2R3 + 2U3		sx		1	2020-03-18	09:00:00	19/03/2020	2020-03-19 15:06:08	2020-03-19 16:22:38	6.6	01:16:30	76.5	2020-03-19	18:00:00	1	1
2020	352	1965-01-23	55.1513	fr. I mtC mano sx	1									1				77		sx		1	2020-03-18	09:00:00	19/03/2020	2020-03-19 16:27:56	2020-03-19 17:23:25	6.6	00:55:29	55.4833	2020-03-19	18:06:00	1	1
2020	353	1961-02-15	59.0883	fr omero prossimale dx	1					1								11		dx		1	2020-03-18	14:45:00	19/03/2020	2020-03-19 13:43:11	2020-03-19 15:18:44	6.7	01:35:33	95.55	2020-03-21	10:45:00	3	1
2020	354	1925-03-02	95.0472	fr sottocapitata fem sx	1	1										1		31B1		sx		0	2020-03-19	09:13:00	19/03/2020	2020-03-19 15:47:06	2020-03-19 17:19:42	6.7	01:32:36	92.6	2020-03-31	17:00:00	12	4
2020	355	1946-04-22	73.9932	fr sottocapitata fem dx	1	1										1		31B1		dx		2	2020-04-17	08:36:00	19/04/2020	2020-04-19 08:09:17	2020-04-19 11:14:03	6.5	03:04:46	184.767	2020-04-24	10:03:00	7	1
2020	356	1941-04-09	79.0281	fr sottocapitata fem	1	1										1		31B1		sx		2	2020-04-17	09:40:00	19/04/2020	2020-04-19 11:27:20	2020-04-19 14:04:31	6.5	02:37:11	157.183	2020-04-27	08:38:00	10	1
2020	357	1936-07-02	83.7974	fr sottocapitata fem sx	1	1										1		31B1		sx		2	2020-04-17	16:52:00	19/04/2020	2020-04-19 08:05:57	2020-04-19 09:48:41	6.6	01:42:44	102.733	2020-04-24	08:50:00	7	2
2020	358	1935-08-17	84.6735	fr sottocapitata fem sx	1	1										1		31B1		sx		2	2020-04-17	20:30:00	19/04/2020	2020-04-19 10:26:41	2020-04-19 11:54:20	6.6	01:27:39	87.65	2020-04-22	13:13:00	5	2
2020	359	1941-01-11	79.269	fr pertrocanterica fem sx	1	1										1		31A1		sx		1	2020-04-18	04:44:00	19/04/2020	2020-04-19 13:37:50	2020-04-19 14:20:49	6.6	00:42:59	42.9833	2020-04-23	13:45:00	5	2
2020	360	1970-05-11	49.859	fr biossea radio ulna avambraccio destro	1								1					2R2 + 2U2		dx		3	2020-03-17	18:39:00	20/03/2020	2020-03-20 07:46:19	2020-03-20 09:58:40	6.7	02:12:21	132.35	2020-03-23	09:22:00	6	1
2020	361	1961-02-20	59.0773	fr diafisi omerale dx	1					1								12		dx		1	2020-03-19	15:52:00	20/03/2020	2020-03-20 10:21:12	2020-03-20 12:03:20	6.7	01:42:08	102.133	2020-03-23	09:26:00	4	1
2020	362	1933-04-13	86.935	fr pertrocanterica fem dx	1	1										1		31A1		dx		1	2020-03-19	10:38:00	20/03/2020	2020-03-20 12:31:16	2020-03-20 14:01:40	6.7	01:30:24	90.4	2020-03-24	14:41:00	5	2
2020	363	1984-09-22	35.4908	fr biossea gamba dx	1			1										42 + 4F2		dx		0	2020-03-20	12:22:00	20/03/2020	2020-03-20 14:47:40	2020-03-20 17:10:13	6.7	02:22:33	142.55	2020-03-25	09:16:00	5	1
2020	364	1936-10-20	83.499	fr lussazione ginocchio sx	1		1											33		sx	lussazione	0	2020-04-20	11:17:00	20/04/2020	2020-04-20 16:14:21	2020-04-20 16:59:45	6.1	00:45:24	45.4	2020-05-11	08:19:00	21	2
2020	365	1939-11-08	80.449	fr pertrocanterica fem sx	1	1										1		31A1		sx		0	2020-04-20	09:50:00	20/04/2020	2020-04-20 08:46:52	2020-04-20 09:51:20	6.5	01:04:28	64.4667	2020-04-28	09:29:00	8	2
2020	366	1926-10-17	93.5086	fr pertrocanterica fem dx	1	1										1		31A1		dx		2	2020-04-18	19:50:00	20/04/2020	2020-04-20 10:12:39	2020-04-20 11:48:30	6.5	01:35:51	95.85	2020-04-24	09:24:00	6	2
2020	367	1967-08-12	52.6899	fr omero prossimale dx	1					1								11		dx		4	2020-04-16	14:25:00	20/04/2020	2020-04-20 07:54:46	2020-04-20 09:31:19	6.7	01:36:33	96.55	2020-04-22	10:32:00	6	1
2020	368	1982-07-07	37.7878	fr ulna sx	1								1					2U2		sx		3	2020-04-17	10:17:00	20/04/2020	2020-04-20 09:40:18	2020-04-20 10:53:11	6.7	01:12:53	72.8833	2020-04-21	08:32:00	4	1
2020	369	1933-09-10	86.6092	fr pertrocanterica fem dx	1	1										1		31A1		dx		1	2020-04-19	08:36:00	20/04/2020	2020-04-20 11:02:12	2020-04-20 12:18:50	6.7	01:16:38	76.6333	2020-04-26	08:55:00	7	1
2020	370	1942-11-12	77.4374	fr pertrocanterica fem dx	1	1										1		31A1		dx		3	2020-04-17	21:37:00	20/04/2020	2020-04-20 12:24:59	2020-04-20 13:37:16	6.7	01:12:17	72.2833	2020-04-24	13:06:00	7	2
2020	371	1928-03-02	92.1342	fr sottocapitata fem dx	1	1										1		31B1		dx		1	2020-04-19	15:10:00	20/04/2020	2020-04-20 14:05:32	2020-04-20 15:37:35	6.7	01:32:03	92.05	2020-04-24	12:31:00	5	1
2020	372	1936-12-06	83.373	fr pertrocanterica fem sx	1	1										1		31A1		sx		1	2020-04-20	02:00:00	21/04/2020	2020-04-21 08:08:00	2020-04-21 09:58:42	6.5	01:50:42	110.7	2020-04-28	10:49:00	8	1
2020	373	1928-04-05	92.0438	fr sottocapitata fem dx	1	1										1		31B1		dx		2	2020-04-19	10:48:00	21/04/2020	2020-04-21 10:35:59	2020-04-21 12:18:56	6.5	01:42:57	102.95	2020-04-28	10:04:00	9	1
2020	374	1992-03-25	28.0739	fr. epifisi distale radio e fr. III MTC mano dx	1									1				2R3 + 77		dx		7	2020-04-14	19:38:00	21/04/2020	2020-04-21 12:53:25	2020-04-21 15:16:51	6.5	02:23:26	143.433	2020-04-21	17:45:00	7	1
2020	375	1987-07-02	32.8049	fr V MTC mano dx	1									1				77		dx		3	2020-04-18	10:00:00	21/04/2020	2020-04-21 15:22:10	2020-04-21 16:22:03	6.5	00:59:53	59.8833	2020-04-21	18.06	3	1
2020	376	1982-09-10	37.6126	fr P3 III dito mano sx	1									1				78		sx		4	2020-04-17	16:11:00	21/04/2020	2020-04-21 16:26:25	2020-04-21 17:54:32	6.5	01:28:07	88.1167	2020-04-22	08:45:00	5	1
2020	377	1938-05-05	81.963	fr diafisi fem dx	1	1										1		32		dx		2	2020-04-19	20:30:00	21/04/2020	2020-04-21 08:14:59	2020-04-21 11:15:59	6.6	03:01:00	181	2020-04-27	09:55:00	8	2
2020	378	1932-01-06	88.2902	fr pertrocanterica fem sx	1	1										1		31A1		sx		2	2020-04-19	10:30:00	21/04/2020	2020-04-21 11:33:29	2020-04-21 12:37:24	6.6	01:03:55	63.9167	2020-04-27	08:00:00	8	2
2020	379	1933-02-06	87.2033	fr pertrocanterica fem sx	1	1										1		31A1		sx		2	2020-04-19	12:35:00	21/04/2020	2020-04-21 13:04:59	2020-04-21 14:18:11	6.6	01:13:12	73.2	2020-05-04	09:14:00	15	2
2020	380	1930-08-03	89.7166	fr pertrocanterica fem dx	1	1										1		31A1		dx		1	2020-04-20	10:23:00	21/04/2020	2020-04-21 14:48:13	2020-04-21 16:26:46	6.6	01:38:33	98.55	2020-05-02	09:13:00	12	1
2020	381	2013-01-28	7.31006	fr biossea avambraccio braccio sx	1								1					2R2 + 2U2		sx		9	2020-05-12	17:24:00	21/05/2020	2020-05-21 12:32:52	2020-05-21 13:51:55	6.6	01:19:03	79.05	2020-05-22	08:07:00	10	1
2020	382	1930-11-24	89.41	fr periprotesica anca sx	1	1										1	1	31		sx	periprotesica	5	2020-04-17	12:40:00	22/04/2020	2020-04-22 08:22:47	2020-04-22 12:18:43	6.5	03:55:56	235.933	2020-05-07	09:21:00	20	2
2020	383	1973-09-08	46.6201	fr perone distale dx	1	1										1		4F3		dx		3	2020-04-19	21:17:00	22/04/2020	2020-04-22 15:50:38	2020-04-22 17:02:26	6.5	01:11:48	71.8	2020-04-24	10:00:00	5	1
2020	384	1938-12-29	81.3142	fr sottocapitat fem sx	1	1										1		31B1		sx		1	2020-04-21	12:15:00	22/04/2020	2020-04-22 17:20:23	2020-04-22 18:24:36	6.5	01:04:13	64.2167	2020-04-29	08:08:00	8	2
2020	385	1977-02-07	43.2033	fr biossea gamba sx	1			1										42 + 4F2		sx		4	2020-04-18	17:29:00	22/04/2020	2020-04-22 08:33:30	2020-04-22 10:24:04	6.6	01:50:34	110.567	2020-04-24	08:27:00	6	1
2020	386	1948-09-23	71.5784	fr omero prox sx	1					1						1		11		sx		2	2020-04-20	12:43:00	22/04/2020	2020-04-22 10:56:19	2020-04-22 12:37:18	6.6	01:40:59	100.983	2020-04-24	08:14:00	4	1
2020	387	1945-04-06	75.0445	fr sottocapitata fem dx	1	1										1		31B1		dx		7	2020-04-15	13:52:00	22/04/2020	2020-04-22 13:10:18	2020-04-22 14:12:37	6.6	01:02:19	62.3167	2020-04-27	08:06:00	12	2
2020	388	1969-11-21	50.4175	fr. Bimalleolare caviglia sx	1				1									43 + 4F3		sx		2	2020-04-20	14:52:00	22/04/2020	2020-04-22 14:33:20	2020-04-22 17:07:05	6.6	02:33:45	153.75	2020-04-24	11:03:00	4	1
2020	389	1985-09-08	34.7023	fr malleolo mediale e perone prox gamba sx	1				1									43 + 4F1		sx		14	2020-05-08	22:00:00	22/05/2020	2020-05-22 13:41:48	2020-05-22 14:59:04	6.6	01:17:16	77.2667	2020-05-23	10:47:00	15	1
2020	390	1967-08-04	52.6352	fr diafisi omero sx	1					1								12		sx		3	2020-03-20	12:00:00	23/03/2020	2020-03-23 10:27:27	2020-03-23 11:58:48	6.1	01:31:21	91.35	2020-03-25	09:30:00	5	1
2020	391	1966-02-01	54.1383	fr pilone tibiale dx	1	1			1									43		dx		3	2020-03-20	17:10:00	23/03/2020	2020-03-23 13:43:18	2020-03-23 14:05:14	6.2	00:21:56	21.9333	2020-03-25	09:20:00	5	1
2020	392	1981-05-18	38.8474	fr spiroide I metatarso piede sx	1				1									87		sx		2	2020-03-21	18:45:00	23/03/2020	2020-03-23 17:42:43	2020-03-23 18:23:08	6.6	00:40:25	40.4167	2020-03-24	10.31	3	1
2020	393	1937-11-13	82.3573	fr diafisi fem sx	1	1										1		32		sx		3	2020-03-20	14:15:00	23/03/2020	2020-03-23 08:05:50	2020-03-23 10:50:41	6.7	02:44:51	164.85	2020-03-27	07:45:00	7	2
2020	394	2006-01-10	14.1985	fr biossea avambraccio sx	1								1					2R2 + 2U2		sx		2	2020-03-21	19:08:00	23/03/2020	2020-03-23 12:40:22	2020-03-23 14:15:27	6.7	01:35:05	95.0833	2020-03-24	10:11:00	3	1
2020	395	1926-11-07	93.3744	fr sottocapitata fem dx	1	1										1		31B1		dx		1	2020-03-22	14:30:00	23/03/2020	2020-03-23 15:12:09	2020-03-23 16:01:23	6.7	00:49:14	49.2333	2020-03-27	07:59:00	5	2
2020	396	1938-11-21	81.3361	fr rotula sx	1		1											34		sx		1	2020-03-22	20:42:00	23/03/2020	2020-03-23 16:24:01	2020-03-23 17:11:30	6.7	00:47:29	47.4833	2020-03-24	10:48:00	2	1
2020	397	1971-12-23	48.334	fr lussazione scafocuneiforme piede sx	1				1									83 + 85		sx		0	2020-04-23	15:55:00	23/04/2020	2020-04-23 20:41:35	2020-04-23 23:26:23	6.1	02:44:48	164.8	2020-05-02	09:32:00	9	1
2020	398	1942-06-23	77.8344	fr sottocapitata fem dx	1	1										1		31B1		dx		2	2020-04-21	12:50:00	23/04/2020	2020-04-23 08:43:37	2020-04-23 10:28:20	6.5	01:44:43	104.717	2020-05-14	09:31:00	23	2
2020	399	1944-05-29	75.9014	fr omero prox sx	1					1						1		11		sx		2	2020-04-21	14:35:00	23/04/2020	2020-04-23 10:55:54	2020-04-23 12:11:54	6.5	01:16:00	76	2020-04-26	08:57:00	5	1
2020	400	1935-12-27	84.3231	fr diafisaria omero dx	1					1								12		dx		2	2020-04-21	17:40:00	23/04/2020	2020-04-23 12:50:58	2020-04-23 14:24:06	6.5	01:33:08	93.1333	2020-04-28	09:48:00	7	1
2020	401	2000-12-01	19.3922	fr V MTC mano dx	1									1				77		dx		6	2020-04-17	09:11:00	23/04/2020	2020-04-23 16:50:16	2020-04-23 18:08:40	6.5	01:18:24	78.4	2020-04-23	18:55:00	6	1
2020	402	1959-03-20	61.0951	fr diafisi fem sx	1	1										1		32		sx		2	2020-04-21	23:14:00	23/04/2020	2020-04-23 08:13:51	2020-04-23 09:38:20	6.7	01:24:29	84.4833	2020-04-30	09:18:00	9	1
2020	403	1945-01-21	75.2526	fr pertrocanterica fem dx	1	1										1		31A1		dx		2	2020-04-21	17:54:00	23/04/2020	2020-04-23 10:05:06	2020-04-23 11:16:44	6.7	01:11:38	71.6333	2020-04-28	09:00:00	7	2
2020	404	1931-04-11	89.0349	fr mediocervicale fem dx	1	1										1		31B2		dx		1	2020-04-22	13:37:00	23/04/2020	2020-04-23 11:36:40	2020-04-23 13:00:23	6.7	01:23:43	83.7167	2020-05-04	08:28:00	12	2
2020	405	1928-12-04	91.384	fr mediocarvicale fem dx	1	1										1		31B2		dx		2	2020-04-21	15:20:00	23/04/2020	2020-04-23 13:56:11	2020-04-23 16:01:29	6.7	02:05:18	125.3	2020-04-28	09:29:00	7	1
2020	406	1962-11-24	57.4127	fr persottotrocanterica fem dx	1	1										1		31A1		dx		1	2020-04-22	07:45:00	23/04/2020	2020-04-23 16:06:57	2020-04-23 17:46:57	6.7	01:40:00	100	2020-04-29	08:19:00	7	2
2020	407	1944-09-22	75.5017	fr pertrocanterica fem dx	1	1										1		31A1		dx		2	2020-03-22	16:10:00	24/03/2020	2020-03-24 09:56:17	2020-03-24 10:44:31	6.1	00:48:14	48.2333	2020-04-02	10:15:00	11	2
2020	408	1921-04-08	98.9596	fr pertrocanterica fem sx	1	1										1		31A1		sx		2	2020-03-22	11:00:00	24/03/2020	2020-03-24 11:37:19	2020-03-24 13:14:36	6.2	01:37:17	97.2833	2020-04-01	15:37:00	10	1
2020	409	1933-06-02	86.809	fr omero prossimale sx	1					1						1		11		sx		2	2020-03-22	11:10:00	24/03/2020	2020-03-24 07:56:44	2020-03-24 09:15:11	6.7	01:18:27	78.45	2020-03-28	14:03:00	6	1
2020	410	1946-04-05	73.9685	fr omero prossima sx	1					1						1		11		sx		4	2020-03-20	20:11:00	24/03/2020	2020-03-24 10:11:12	2020-03-24 11:33:00	6.7	01:21:48	81.8	2020-03-25	11:13:00	5	1
2020	411	1967-03-25	52.9993	fr polso sx	1									1				2R3 + 2U3		sx		12	2020-03-12	08:45:00	24/03/2020	2020-03-24 12:07:33	2020-03-24 14:05:04	6.7	01:57:31	117.517	2020-03-24	15:00:00	12	1
2020	412	1944-12-20	75.258	fr polso sx	1									1				2R3 + 2U3		sx		7	2020-03-17	18:22:00	24/03/2020	2020-03-24 14:18:56	2020-03-24 15:37:55	6.7	01:18:59	78.9833	2020-03-24	17:40:00	7	1
2020	413	1971-08-03	48.6407	fr polso sx	1									1				2R3 + 2U3		sx		4	2020-03-20	10:12:00	24/03/2020	2020-03-24 15:43:06	2020-03-24 17:18:47	6.7	01:35:41	95.6833	2020-03-24	17:58:00	4	1
2020	414	1929-05-12	90.9514	fr pertrocanterica fem sx	1	1										1		31A1		sx		2	2020-04-22	18:00:00	24/04/2020	2020-04-24 08:16:31	2020-04-24 09:30:31	6.5	01:14:00	74	2020-05-05	09:16:00	13	2
2020	415	1936-12-09	83.373	fr pertrocanterica fem sx	1	1										1		31A1		sx		2	2020-04-22	21:54:00	24/04/2020	2020-04-24 10:03:31	2020-04-24 11:04:20	6.5	01:00:49	60.8167	2020-04-28	08:51:00	6	2
2020	416	2003-05-05	16.9719	fr epitroclea gomito dx	1							1						13		dx		11	2020-04-13	16:58:00	24/04/2020	2020-04-24 11:07:08	2020-04-24 12:38:51	6.7	01:31:43	91.7167	2020-04-24	18:16:00	11	1
2020	417	1930-03-23	90.0068	fr sottocapitata fem sx	1	1										1		31B1		sx		5	2020-03-20	01:25:00	25/03/2020	2020-03-25 12:42:30	2020-03-25 13:55:18	6.2	01:12:48	72.8	2020-04-02	08:39:00	13	2
2020	418	2015-02-06	5.13073	fr sovracoindiloidea gomito sx	1							1						13		sx		1	2020-03-24	11:25:00	25/03/2020	2020-03-25 08:01:46	2020-03-25 08:43:27	6.7	00:41:41	41.6833	2020-03-25	16:12:00	1	1
2020	419	1937-11-03	82.3901	fr sottocapitata fem dx	1	1										1		31B1		dx		2	2020-03-23	22:24:00	25/03/2020	2020-03-25 09:24:53	2020-03-25 10:36:36	6.7	01:11:43	71.7167	2020-04-01	08:54:00	9	1
2020	420	1932-02-16	88.104	fr sottocapitata fem dx	1	1										1		31B1		dx		1	2020-03-24	10:46:00	25/03/2020	2020-03-25 10:42:58	2020-03-25 11:57:39	6.7	01:14:41	74.6833	2020-03-30	08:30:00	6	2
2020	421	1942-03-09	78.0452	fr sottocapitata fem sx	1	1										1		31B1		sx		1	2020-03-24	20:50:00	25/03/2020	2020-03-25 12:28:39	2020-03-25 13:28:13	6.7	00:59:34	59.5667	2020-03-30	09:17:00	6	2
2020	422	1959-11-06	60.3833	fr biossea avambraccio sx	1								1					2R2 + 2U2		sx		0	2020-03-25	10:40:00	25/03/2020	2020-03-25 13:50:09	2020-03-25 16:05:33	6.7	02:15:24	135.4	2020-03-26	10:35:00	1	1
2020	423	1944-03-13	76.0329	fr sottocapitata fem sx +fr distale fem sx	1	1										1		31B1	33	sx		1	2020-03-24	19:33:00	25/03/2020	2020-03-25 16:11:15	2020-03-25 17:36:27	6.7	01:25:12	85.2	2020-04-01	08:50:00	8	2
2020	424	1951-03-31	69.0705	fr sottocapitat fem sx	1	1										1		31B1		sx		2	2020-04-23	10:54:00	25/04/2020	2020-04-25 07:56:12	2020-04-25 09:42:59	6.5	01:46:47	106.783	2020-04-29	11:28:00	6	1
2020	425	1927-03-29	93.076	fr mediocervicale fem sx	1	1										1		31B2		sx		2	2020-04-23	22:20:00	25/04/2020	2020-04-25 10:21:24	2020-04-25 12:03:49	6.5	01:42:25	102.417	2020-05-06	10:00:00	13	2
2020	426	1964-08-23	55.6715	fr caviglia sx	1				1									43		sx		2	2020-04-23	11:10:00	25/04/2020	2020-04-25 12:27:46	2020-04-25 15:59:33	6.5	03:31:47	211.783	2020-04-27	13:50:00	4	1
2020	427	1924-11-02	95.4771	fr. Pertrocanterica fem sx	1	1										1		31A1		sx		1	2020-04-24	16:58:00	25/04/2020	2020-04-25 08:17:15	2020-04-25 09:03:38	6.6	00:46:23	46.3833	2020-04-30	10:05:00	6	1
2020	428	1926-03-27	94.0808	fr. Perisintesica femore dx	1	1										1	1	31		dx	periprotesica	3	2020-04-22	14:29:00	25/04/2020	2020-04-25 09:34:12	2020-04-25 11:49:24	6.6	02:15:12	135.2	2020-04-30	09:34:00	8	1
2020	429	1936-12-27	83.3265	fr sottocapitata fem dx	1	1										1		31B1		dx		1	2020-04-24	10:43:00	25/04/2020	2020-04-25 12:21:37	2020-04-25 13:22:09	6.6	01:00:32	60.5333	2020-05-04	08:52:00	10	2
2020	430	1950-01-05	70.3025	fr. Olecrano gomito dx	1							1						2U1		dx		3	2020-04-22	10:37:00	25/04/2020	2020-04-25 13:45:29	2020-04-25 14:39:06	6.6	00:53:37	53.6167	2020-04-27	09:30:00	5	1
2020	431	1935-02-14	85.1116	fr persottotrocanterica fem dx	1	1										1		31A1		dx		4	2020-03-22	23:32:00	26/03/2020	2020-03-26 09:31:56	2020-03-26 10:53:28	6.1	01:21:32	81.5333	2020-04-15	09:30:00	24	2
2020	432	1933-04-17	86.9405	fr pertrocanterica fem dx	1	1										1		31A1		dx		0	2020-03-26	10:00:00	26/03/2020	2020-03-26 12:52:50	2020-03-26 13:49:06	6.2	00:56:16	56.2667	2020-04-15	09:53:00	20	2
2020	433	1940-11-05	79.3867	fr pertrocanterica fem sx	1	1										1		31A1		sx		1	2020-03-25	10:59:00	26/03/2020	2020-03-26 07:58:02	2020-03-26 09:38:04	6.7	01:40:02	100.033	2020-04-01	09:12:00	7	2
2020	434	1929-05-14	90.8665	fr pertrocanterica fem dx	1	1										1		31A1		dx		1	2020-03-25	16:29:00	26/03/2020	2020-03-26 10:52:34	2020-03-26 12:37:38	6.7	01:45:04	105.067	2020-04-06	13:53:00	12	1
2020	435	1940-05-21	79.8467	fr sottocapitata fem sx	1	1										1		31B1		sx		1	2020-03-25	21:42:00	26/03/2020	2020-03-26 14:19:50	2020-03-26 16:14:34	6.7	01:54:44	114.733	2020-04-01	09:10:00	7	2
2020	436	1953-01-01	67.3155	fr basicervicale fem dx + fr clavicola dx	2	1					1					1		31B3	15	dx		2	2020-04-24	15:24:00	26/04/2020	2020-04-26 08:17:13	2020-04-26 09:09:09	6.7	00:51:56	51.9333	2020-04-30	13:54:00	6	1
2020	437	1935-01-11	85.2895	fr sottocapitata fem sx	1	1												31B1		sx		2	2020-04-24	22:50:00	26/04/2020	2020-04-26 09:12:05	2020-04-26 10:56:38	6.7	01:44:33	104.55	2020-05-02	07:25:00	8	1
2020	438	1932-11-16	87.4415	fr basicervicale fem dx	1	1										1		31B3		dx		2	2020-04-24	18:50:00	26/04/2020	2020-04-26 10:59:41	2020-04-26 12:30:21	6.7	01:30:40	90.6667	2020-05-04	08:19:00	10	1
2020	439	1931-04-01	88.9884	fr sottocapitata fem dx	1	1										1		31B1		dx		2	2020-03-25	10:40:00	27/03/2020	2020-03-27 09:41:55	2020-03-27 10:46:36	6.1	01:04:41	64.6833	2020-04-01	18:00:00	7	4
2020	440	1932-08-15	87.614	fr pertrocanterica fem dx	1	1										1		31A1		dx		1	2020-03-26	14:10:00	27/03/2020	2020-03-27 11:28:02	2020-03-27 12:22:18	6.2	00:54:16	54.2667	2020-04-02	08:30:00	7	1
2020	441	1962-07-03	57.7331	fr lussazione trimalleolare caviglia sx	1				1									43 + 4F3		sx		2	2020-03-25	14:43:00	27/03/2020	2020-03-27 11:34:23	2020-03-27 13:34:00	6.6	01:59:37	119.617	2020-03-28	09:13:00	3	1
2020	442	1932-12-15	87.2799	fr pertrocanterica fem sx	1	1										1		31A1		sx		1	2020-03-26	15:50:00	27/03/2020	2020-03-27 17:41:00	2020-03-27 18:45:58	6.6	01:04:58	64.9667	2020-04-02	09:12:00	7	2
2020	443	1928-11-19	91.436	fr pertrocanterica fem sx	1	1										1		31A1		sx		2	2020-04-25	12:12:00	27/04/2020	2020-04-27 12:02:05	2020-04-27 12:43:24	6.1	00:41:19	41.3167	2020-05-04	09:38:00	9	2
2020	444	1947-07-13	72.7912	fr collo femore sx	1	1										1		31B3		sx		2	2020-04-25	12:24:00	27/04/2020	2020-04-27 10:22:20	2020-04-27 12:56:24	6.5	02:34:04	154.067	2020-05-15	08:49:00	20	2
2020	445	1932-12-25	87.3374	fr pertrocanterica fem dx	1	1										1		31A1		dx		1	2020-04-26	07:26:00	27/04/2020	2020-04-27 14:58:22	2020-04-27 15:32:14	6.5	00:33:52	33.8667	2020-05-02	09:54:00	6	1
2020	446	1927-09-01	92.6543	fr sottocapitata fem dx	1	1										1		31B1		dx		2	2020-04-25	11:50:00	27/04/2020	2020-04-27 16:30:59	2020-04-27 17:52:08	6.5	01:21:09	81.15	2020-05-11	10:18:00	16	1
2020	447	1969-07-19	50.7734	fr. Trimalleolare caviglia sx	1				1									43 + 4F3 + 44		sx		2	2020-04-25	18:40:00	27/04/2020	2020-04-27 16:25:17	2020-04-27 18:58:53	6.6	02:33:36	153.6	2020-05-01	10:27:00	6	1
2020	448	1954-12-25	65.3388	fr omero prossimale dx	1					1								11		dx		4	2020-04-23	15:00:00	27/04/2020	2020-04-27 07:53:03	2020-04-27 09:24:01	6.7	01:30:58	90.9667	2020-04-30	09:09:00	7	1
2020	449	1938-12-30	81.3251	fr omero prossimale sx	1					1						1		11		sx		3	2020-04-24	01:11:00	27/04/2020	2020-04-27 10:03:09	2020-04-27 11:21:50	6.7	01:18:41	78.6833	2020-04-29	09:05:00	5	1
2020	450	1970-02-19	50.1848	fr capitello radiale gomito sx	1							1						2R1		sx		3	2020-04-24	12:50:00	27/04/2020	2020-04-27 11:46:50	2020-04-27 12:52:05	6.7	01:05:15	65.25	2020-04-29	09:36:00	5	1
2020	451	1974-03-24	46.0945	fr ulna distale dx	1								1					2U3		dx		1	2020-04-26	12:06:00	27/04/2020	2020-04-27 13:08:09	2020-04-27 14:20:15	6.7	01:12:06	72.1	2020-04-28	09:56:00	2	1
2020	452	1929-11-07	90.4695	fr sottocapitata fem sx	1	1										1		31B1		sx		2	2020-04-25	19:23:00	27/04/2020	2020-04-27 14:41:21	2020-04-27 15:48:18	6.7	01:06:57	66.95	2020-05-04	11:12:00	9	2
2020	453	1944-04-19	75.9398	fr pertrocanterica fem sx	1	1										1		31A1		sx		2	2020-03-26	10:17:00	28/03/2020	2020-03-28 09:18:20	2020-03-28 10:34:09	6.1	01:15:49	75.8167	2020-04-02	09:26:00	7	2
2020	454	1948-04-11	71.9617	fr pertrocanterica sx	1	1										1		31A1		sx		0	2020-03-28	10:00:00	28/03/2020	2020-03-28 11:55:07	2020-03-28 13:22:16	6.1	01:27:09	87.15	2020-04-03	10:00:00	6	2
2020	455	1942-03-14	78.0397	fr pertrocanterica fem dx	1	1										1		31A1		dx		2	2020-03-26	13:06:00	28/03/2020	2020-03-28 09:33:39	2020-03-28 10:39:15	6.2	01:05:36	65.6	2020-04-02	09:46:00	7	1
2020	456	1931-09-22	88.5147	fr pertrocanterica fem dx	1	1										1		31A1		dx		2	2020-03-26	10:19:00	28/03/2020	2020-03-28 12:11:25	2020-03-28 12:41:27	6.2	00:30:02	30.0333	2020-04-02	08:07:00	7	2
2020	457	2008-03-31	11.9918	fr tibia distale sx	1			1										43		sx		0	2020-03-28	17:10:00	28/03/2020	2020-03-28 20:08:44	2020-03-28 20:57:29	6.7	00:48:45	48.75	2020-03-29	10:53:00	1	1
2020	458	1933-01-02	87.3183	fr sottocapitata fem sx	1	1										1		31B1		sx		2	2020-04-26	15:14:00	28/04/2020	2020-04-28 12:01:49	2020-04-28 13:29:09	6.5	01:27:20	87.3333	2020-05-12	08:40:00	16	2
2020	459	1954-08-28	65.6674	fr. Epifisi distale radio sx	1									1				2R3		sx		6	2020-04-22	19:10:00	28/04/2020	2020-04-28 13:53:48	2020-04-28 15:00:24	6.5	01:06:36	66.6	2020-04-28	16:01:00	6	1
2020	460	1970-05-04	49.9849	fr gomito dx	1							1						2R1 + 2U1		dx		2	2020-04-26	09:28:00	28/04/2020	2020-04-28 15:23:02	2020-04-28 17:10:10	6.5	01:47:08	107.133	2020-04-29	09:46:00	3	1
2020	461	1946-01-15	74.2834	fr sottocapitata fem sx	1	1										1		31B1		sx		2	2020-04-26	10:31:00	28/04/2020	2020-04-28 13:00:21	2020-04-28 15:25:34	6.7	02:25:13	145.217	2020-05-05	09:23:00	9	2
2020	462	1939-06-08	80.8898	fr pertrocanterica fem dx	1	1										1		31A1		dx		3	2020-04-25	21:53:00	28/04/2020	2020-04-28 15:58:32	2020-04-28 17:05:34	6.7	01:07:02	67.0333	2020-05-13	08:51:00	18	2
2020	463	1982-05-30	37.9959	fr. P2 V dito mano dx	1									1				78		dx		8	2020-05-20	13:51:00	28/05/2020	2020-05-28 12:55:11		6.1		0	2020-05-28	16:30:00	8	1
2020	464	1930-04-05	89.9822	fr sottocapitata fem sx	1	1										1		31B1		sx		2	2020-03-27	18:12:00	29/03/2020	2020-03-29 09:10:02	2020-03-29 10:12:08	6.1	01:02:06	62.1	2020-04-09	09:00:00	13	4
2020	465	1935-05-17	84.8679	fr sottocapitata fem dx	1	1										1		31B1		dx		2	2020-03-27	19:22:00	29/03/2020	2020-03-29 08:06:53	2020-03-29 09:10:40	6.7	01:03:47	63.7833	2020-04-02	08:20:00	6	2
2020	466	1934-09-20	85.5222	fr sottocapitata fem sx	1	1										1		31B1		sx		2	2020-03-27	16:13:00	29/03/2020	2020-03-29 10:12:49	2020-03-29 11:11:31	6.7	00:58:42	58.7	2020-04-02	08:54:00	6	2
2020	467	1934-06-04	85.8179	fr pertrocanterica fem dx	1	1										1		31A1		dx		2	2020-03-27	02:03:00	29/03/2020	2020-03-29 11:25:28	2020-03-29 12:27:07	6.7	01:01:39	61.65	2020-04-03	08:40:00	7	3
2020	468	1935-06-26	84.8433	fr sottocapitata fem dx	1	1										1		31B1		dx		1	2020-04-28	10:40:00	29/04/2020	2020-04-29 08:43:13	2020-04-29 10:14:36	6.1	01:31:23	91.3833	2020-05-02	10:20:00	4	3
2020	469	1929-01-19	91.2745	fr sottocapitata fem dx	1	1										1		31B1		dx		2	2020-04-27	14:30:00	29/04/2020	2020-04-29 09:25:49	2020-04-29 10:55:19	6.5	01:29:30	89.5	2020-05-09	14:55:00	12	1
2020	470	1957-02-10	63.2142	fr omero prossimale dx	1					1								11		dx		2	2020-04-27	17:56:00	29/04/2020	2020-04-29 07:47:07	2020-04-29 09:33:15	6.7	01:46:08	106.133	2020-05-02	08:05:00	5	1
2020	471	1952-07-27	67.7563	fr sottocapitata fem dx	1	1										1		31B1		dx		2	2020-04-27	11:19:00	29/04/2020	2020-04-29 10:10:43	2020-04-29 11:44:34	6.7	01:33:51	93.85	2020-05-05	8;32	8	2
2020	472	1928-11-13	91.4579	fr pertrocanterica fem dx	1	1										1		31A1		dx		2	2020-04-27	11:05:00	29/04/2020	2020-04-29 11:54:16	2020-04-29 13:37:24	6.7	01:43:08	103.133	2020-05-06	08:44:00	9	2
2020	473	1934-08-14	85.6263	fr sottocapitata fem dx	1	1										1		31B1		dx		2	2020-03-28	14:30:00	30/03/2020	2020-03-30 14:54:55	2020-03-30 15:29:16	6.1	00:34:21	34.35	2020-04-06	09:02:00	9	2
2020	474	1973-04-30	46.9158	fr omero prossimale sx	1					1								11		sx		3	2020-03-27	18:17:00	30/03/2020	2020-03-30 08:21:15	2020-03-30 09:52:08	6.5	01:30:53	90.8833	2020-04-02	11:30:00	6	1
2020	475	1941-01-05	79.2307	fr periprotesica dx	1	1										1	1	31		dx	periprotesica	6	2020-03-24	21:23:00	30/03/2020	2020-03-30 10:24:42	2020-03-30 13:02:26	6.5	02:37:44	157.733	2020-04-25	20:38:00	32	4
2020	476	1954-01-01	66.2423	fr olecrano gomito sx	1							1						2U1		sx		2	2020-03-28	14:25:00	30/03/2020	2020-03-30 13:36:00	2020-03-30 14:49:55	6.5	01:13:55	73.9167	2020-03-31	12:34:00	3	1
2020	477	1952-11-02	67.4059	fr bimalleolare dx	1				1									43 + 4F3		dx		4	2020-03-26	11:40:00	30/03/2020	2020-03-30 14:56:51	2020-03-30 16:11:59	6.5	01:15:08	75.1333	2020-03-31	09:43:00	5	1
2020	478	1960-12-31	59.2444	fr spiroide tibia e perone sx	1			1										42 + 4F2		sx		2	2020-03-28	10:00:00	30/03/2020	2020-03-30 16:17:49	2020-03-30 18:40:56	6.5	02:23:07	143.117	2020-03-31	10:23:00	3	1
2020	479	1947-09-24	72.5147	fr pertrocanterica fem sx	1	1										1		31A1		sx		2	2020-03-28	15:47:00	30/03/2020	2020-03-30 09:34:21	2020-03-30 10:34:07	6.7	00:59:46	59.7667	2020-04-04	09:43:00	7	1
2020	480	1931-10-11	88.4682	fr pertrocanterica fem dx + fr polso dx	2	1								1		1		31A1	+ 2R3	dx		2	2020-03-28	20:30:00	30/03/2020	2020-03-30 10:46:14	2020-03-30 11:44:05	6.7	00:57:51	57.85	2020-04-04	10:28:00	7	1
2020	481	1921-05-18	98.8665	fr sottocapitata fem dx	1	1										1		31B1		dx		1	2020-03-29	00:20:00	30/03/2020	2020-03-30 11:50:45	2020-03-30 13:02:46	6.7	01:12:01	72.0167	2020-04-06	09:10:00	8	2
2020	482	1930-06-02	89.911	fr pertrocanterica fem sx	1	1										1		31A1		sx		2	2020-04-28	20:30:00	30/04/2020	2020-04-30 08:47:03	2020-04-30 09:35:32	6.1	00:48:29	48.4833	2020-05-13	10:00:00	15	2
2020	483	1947-11-25	72.4298	fr pertrocanterica fem sx	1	1										1		31A1		sx		2	2020-04-28	17:50:00	30/04/2020	2020-04-30 07:45:34	2020-04-30 09:09:11	6.5	01:23:37	83.6167	2020-05-05	09:33:00	7	2
2020	484	1940-01-12	80.2984	fr pertrocanterica fem dx	1	1										1		31A1		dx		2	2020-04-28	18:38:00	30/04/2020	2020-04-30 09:44:10	2020-04-30 11:41:51	6.5	01:57:41	117.683	2020-05-08	08:15:00	10	1
2020	485	1929-10-21	90.5243	fr pertrocanterica fem dx	1	1										1		31A1		dx		1	2020-04-29	13:50:00	30/04/2020	2020-04-30 12:30:42	2020-04-30 13:39:44	6.5	01:09:02	69.0333	2020-05-11	07:56:00	12	2
2020	486	1951-12-30	68.334	fr sottocapitata fem dx	1	1										1		31B1		dx		2	2020-04-28	16:50:00	30/04/2020	2020-04-30 14:04:52	2020-04-30 15:34:39	6.5	01:29:47	89.7833	2020-05-06	09:32:00	8	2
2020	487	1960-11-24	59.4305	fr trimalleolare caviglia dx	1				1									43 + 4F3 + 44		dx		2	2020-04-28	18:15:00	30/04/2020	2020-04-30 10:32:24	2020-04-30 11:58:19	6.7	01:25:55	85.9167	2020-05-01	11:15:00	3	1
2020	488	1954-01-25	66.2615	fr trimalleolare caviglia sx	1				1									43 + 4F3 + 44		sx		2	2020-04-28	15:00:00	30/04/2020	2020-04-30 12:05:06	2020-04-30 13:35:29	6.7	01:30:23	90.3833	2020-05-02	08:19:00	4	1
2020	489	1942-03-11	78.1383	fr polso sx	1									1				2R3 + 2U3		sx		9	2020-04-21	14:10:00	30/04/2020	2020-04-30 14:00:09	2020-04-30 15:35:22	6.7	01:35:13	95.2167	2020-05-01	09:07:00	10	1
2020	490	1963-04-26	57.013	fr. I dito mano dx	1									1				77		dx		3	2020-04-27	18:13:00	30/04/2020	2020-04-30 15:49:26	2020-04-30 16:52:14	6.7	01:02:48	62.8	2020-04-30	17:40:00	3	1
2020	491	1972-05-03	47.9918	fr perone distale dx	1				1									4F3		dx		8	2020-04-22	15:52:00	30/04/2020	2020-04-30 17:13:24	2020-04-30 18:18:00	6.7	01:04:36	64.6	2020-05-01	11:12:00	9	1
2020	492	1932-12-26	87.2608	fr pertrocanterica fem dx	1	1										1		31A1		dx		3	2020-03-28	10:38:00	31/03/2020	2020-03-31 08:30:55	2020-03-31 10:00:59	6.1	01:30:04	90.0667	2020-03-31	23:20:00	3	4
2020	493	1934-04-06	85.9849	fr basicervicale fem dx	1	1										1		31B3		dx		3	2020-03-28	14:30:00	31/03/2020	2020-03-31 09:01:58	2020-03-31 11:12:55	6.5	02:10:57	130.95	2020-04-01	15:08:00	4	1
2020	494	1982-05-07	37.9001	fr malleolo mediale e metatarso dx	1				1									43 + 87		dx		1	2020-03-30	10:00:00	31/03/2020	2020-03-31 11:44:07	2020-03-31 13:58:06	6.5	02:13:59	133.983	2020-04-01	08:38:00	2	1
2020	495	1932-12-07	87.3128	fr pertrocanterica fem sx	1	1										1		31A1		sx		2	2020-03-29	19:26:00	31/03/2020	2020-03-31 10:44:30	2020-03-31 12:11:34	6.6	01:27:04	87.0667	2020-04-03	08:49:00	5	2
2020	496	1935-06-20	84.7803	fr pertrocanterica fem sx	1	1										1		31A1		sx		2	2020-03-29	19:05:00	31/03/2020	2020-03-31 12:30:51	2020-03-31 13:38:03	6.6	01:07:12	67.2	2020-04-21	09:43:00	23	2
2020	497	2002-09-27	17.5086	fr. Polso sx	1									1				2R3 + 2U3		sx		10	2020-03-21	16:18:00	31/03/2020	2020-03-31 14:19:18	2020-03-31 15:58:08	6.6	01:38:50	98.8333	2020-03-31	17:57:00	10	1
2020	498	1960-07-27	59.6769	fr. Polso sx	1									1				2R3 + 2U3		sx		8	2020-03-23	08:16:00	31/03/2020	2020-03-31 16:05:28	2020-03-31 17:40:54	6.6	01:35:26	95.4333	2020-04-01	08:33:00	9	1
